# Supplementary material for: Unveiling the genetic landscape and motility-associated functions of Type IV pili in the Bifidobacterium genus
Source: Microbiome Res Rep. 2026 Mar 19;5(1):6. doi: 10.20517/mrr.2025.119 (PMC13091076; doi:10.20517/mrr.2025.119)
Supplement: Supplementary file 1 [file mrr-5-1-6-SupplementaryMaterials.xlsx]

## Sheet: Table_S1
Table S1. T4P distribution among the 117 reference strains of the Bifidobacterium genus.
Genome Data						T4cP									T4aP													Additional genes
Assembly Accession	Species Name	Strain	Assembly Level	Number of Contigs		tadZ	tadA	tadB	tadC	flp	tadE	tadF	tadV		PilT	PilB	PilV	PilW	PilE	PilE/ PilA	PilC	PilX	PilD	PilM	PilN	PilO		Additional pilE	Additional pilT
GCF_001263395.1	Bifidobacterium actinocoloniiforme	DSM 22766	Complete	1		1	1	1	1	1	1	1	1		0	0	0	0	0	0	0	0	0	0	0	0		0	0
GCF_028743295.1	Bifidobacterium adolescentis	LMG 10502	Complete	1		1	1	1	1	1	1	1	1		1	1	1	1	1	0	1	1	1	1	1	1		0	0
GCF_003315635.1	Bifidobacterium aemilianum	DSM 104956	Contig	104		1	1	1	1	1	1	1	1		0	0	0	0	0	0	0	0	0	0	0	0		0	0
GCF_010667685.1	Bifidobacterium aerophilum	DSM 100689	Contig	58		1	1	1	1	1	1	1	1		0	0	0	0	0	0	0	0	0	0	0	0		0	0
GCF_001417815.1	Bifidobacterium aesculapii	DSM 26737	Contig	93		1	1	1	0	1	1	1	1		0	0	0	0	0	0	0	0	0	0	0	0		0	0
GCF_018555435.2	Bifidobacterium amazonense	DSM 112548	Contig	133		1	1	1	1	1	1	1	1		0	0	0	0	0	0	0	0	0	0	0	0		0	0
GCF_001025155.1	Bifidobacterium angulatum	DSM 20098	Complete	1		1	1	1	0	1	1	1	1		1	1	1	1	0	1	1	1	1	1	1	1		0	0
GCF_000260715.1	Bifidobacterium animalis subsp. animalis	ATCC 25527	Complete	1		1	1	1	1	1	1	1	0		0	0	0	0	0	0	0	0	0	0	0	0		0	0
GCF_000022965.1	Bifidobacterium animalis subsp. lactis	DSM 10140	Complete	1		1	1	1	1	1	1	1	0		0	0	0	0	0	0	0	0	0	0	0	0		0	0
GCF_002860345.1	Bifidobacterium anseris	LMG 30189	Contig	9		1	1	1	1	1	1	1	1		0	0	0	0	0	0	0	0	0	0	0	0		0	0
GCF_042846865.1	Bifidobacterium apicola	JCM 37002	Contig	3		1	1	1	1	1	1	1	1		0	0	0	0	0	0	0	0	0	0	0	0		0	0
GCF_036986835.1	Bifidobacterium apis	LMG 33388	Contig	9		1	1	1	1	1	1	1	1		0	0	0	0	0	0	0	0	0	0	0	0		0	0
GCF_007559275.1	Bifidobacterium apousia	JCM 34587	Contig	14		1	1	1	1	1	1	1	1		0	0	0	0	0	0	0	0	0	0	0	0		0	0
GCF_009299485.1	Bifidobacterium apri	DSM 100238	Contig	44		1	1	1	1	1	1	1	0		1	1	1	1	0	1	1	1	1	1	1	1		5	1
GCF_002259795.1	Bifidobacterium aquikefiri	LMG 28769	Contig	18		1	1	1	1	1	1	1	1		0	0	0	0	0	0	0	0	0	0	0	0		0	0
GCF_041080795.1	Bifidobacterium aquikefiricola	DSM 116074	Complete	1		1	1	1	1	1	1	1	1		0	0	0	0	0	0	0	0	0	0	0	0		0	0
GCF_002715865.1	Bifidobacterium asteroides	DSM 20089	Complete	1		1	1	1	1	1	1	1	1		0	0	0	0	0	0	0	0	0	0	0	0		0	0
GCF_009299475.1	Bifidobacterium avesanii	DSM 100685	Contig	46		1	1	1	1	1	1	1	1		0	0	0	0	0	0	0	0	0	0	0	0		0	0
GCF_000771645.1	Bifidobacterium biavatii	DSM 23969	Contig	107		1	1	1	1	1	1	1	1		0	0	0	0	0	0	0	0	0	0	0	0		0	0
GCF_017894325.1	Bifidobacterium bifidum	CNCM I-4319	Complete	1		1	1	1	1	1	1	1	1		0	0	0	0	0	0	0	0	0	0	0	0		0	0
GCF_000741525.1	Bifidobacterium bohemicum	DSM 22767	Contig	5		1	1	1	1	1	1	1	1		0	0	0	0	0	0	0	0	0	0	0	0		0	0
GCF_000771085.1	Bifidobacterium bombi	DSM 19703	Contig	54		1	1	1	1	1	1	1	1		0	0	0	0	0	0	0	0	0	0	0	0		0	0
GCF_000741535.1	Bifidobacterium boum	LMG 10736	Contig	18		1	1	1	1	1	1	1	0		1	1	1	1	1	1	1	1	1	1	1	1		1	0
GCF_001025175.1	Bifidobacterium breve	JCM 1192	Complete	1		1	1	1	1	1	1	1	1		0	0	0	0	0	0	0	0	0	0	0	0		0	0
GCF_003952005.1	Bifidobacterium callimiconis	LMG 30938	Contig	32		1	1	1	1	1	1	1	1		0	0	0	0	0	0	0	0	0	0	0	0		0	0
GCF_003129905.1	Bifidobacterium callitrichidarum	DSM 103152	Contig	72		1	1	1	1	1	1	1	1		0	0	0	0	0	0	0	0	0	0	0	0		0	0
GCF_008698085.1	Bifidobacterium callitrichos	RST27	Contig	11		1	1	1	0	1	1	1	1		0	0	0	0	0	0	0	0	0	0	0	0		0	0
GCF_009727065.1	Bifidobacterium canis	DSM 105923	Contig	22		1	1	1	1	1	1	1	1		0	0	0	0	0	0	0	0	0	0	0	0		0	0
GCF_003952025.1	Bifidobacterium castoris	LMG 30937	Contig	22		1	1	1	1	1	1	1	1		0	0	0	0	0	0	0	0	0	0	0	0		0	0
GCF_001025195.1	Bifidobacterium catenulatum subsp. catenulatum	JCM 1194	Complete	1		1	1	1	1	1	1	1	1		0	0	0	0	0	0	0	0	0	0	0	0		0	0
GCF_001042615.1	Bifidobacterium catenulatum subsp. kashiwanohense	DSM 21854	Complete	1		1	1	1	1	1	1	1	1		0	0	0	0	0	0	0	0	0	0	0	0		0	0
GCF_003129925.1	Bifidobacterium catulorum	DSM 103154	Contig	93		1	1	1	1	1	1	1	1		0	0	0	0	0	0	0	0	0	0	0	0		0	0
GCF_009193305.1	Bifidobacterium cebidarum	LMG 31469	Contig	18		1	1	1	1	1	1	1	1		0	0	0	0	0	0	0	0	0	0	0	0		0	0
GCF_002761235.1	Bifidobacterium choerinum	FMB-1	Complete	2		1	1	1	1	1	1	1	1		0	0	0	0	0	0	0	0	0	0	0	0		0	0
GCF_016102005.1	Bifidobacterium choladohabitans	JCM 34586	Contig	10		1	1	1	1	1	1	1	1		0	0	0	0	0	0	0	0	0	0	0	0		0	0
GCF_010667615.1	Bifidobacterium choloepi	BCRC 81222	Contig	8		1	1	1	0	1	1	1	1		0	0	0	0	0	0	0	0	0	0	0	0		0	0
GCF_018555455.1	Bifidobacterium colobi	DSM 112552	Contig	19		1	1	1	1	1	1	1	1		0	0	0	0	0	0	0	0	0	0	0	0		0	0
GCF_900094885.1	Bifidobacterium commune	R-52791	Contig	4		1	1	1	1	1	1	1	1		0	0	0	0	0	0	0	0	0	0	0	0		0	0
GCF_000737865.1	Bifidobacterium coryneforme	LMG18911	Complete	1		1	1	1	1	1	1	1	1		0	0	0	0	0	0	0	0	0	0	0	0		0	0
GCF_002286935.1	Bifidobacterium criceti	LMG 30188	Contig	34		1	1	1	1	1	1	1	1		0	0	0	0	0	0	0	0	0	0	0	0		0	0
GCF_000738005.1	Bifidobacterium crudilactis	LMG 23609	Contig	6		1	1	1	1	1	1	1	1		0	0	0	0	0	0	0	0	0	0	0	0		0	0
GCF_000741575.1	Bifidobacterium cuniculi	LMG 10738	Contig	41		1	1	1	1	1	1	1	1		0	0	0	0	0	0	0	0	0	0	0	0		0	0
GCF_001042595.1	Bifidobacterium dentium	JCM 1195	Complete	1		1	1	1	1	1	1	1	1		0	0	0	0	0	0	0	0	0	0	0	0		0	0
GCF_003951975.1	Bifidobacterium dolichotidis	LMG 30941	Contig	7		1	1	1	1	1	1	1	1		0	0	0	0	0	0	0	0	0	0	0	0		0	0
GCF_012932675.1	Bifidobacterium erythrocebi	DSM 109960	Contig	23		1	1	1	0	1	1	1	1		1	1	1	1	1	1	1	1	1	1	1	1		0	0
GCF_014898155.1	Bifidobacterium eulemuris	DSM 100216	Complete	1		1	1	1	0	1	1	1	1		0	0	0	0	0	0	0	0	0	0	0	0		0	0
GCF_037963085.1	Bifidobacterium favimelis	JCM 36315	Contig	12		1	1	1	1	1	1	1	1		0	0	0	0	0	0	0	0	0	0	0	0		0	0
GCF_002802915.1	Bifidobacterium felsineum	DSM 103139	Contig	20		1	1	1	1	1	1	1	1		0	0	0	0	0	0	0	0	0	0	0	0		0	0
GCF_041080835.1	Bifidobacterium fermentum	DSM 116073	Complete	2		1	1	1	1	1	1	1	1		0	0	0	0	0	0	0	0	0	0	0	0		0	0
GCF_000741205.1	Bifidobacterium gallicum	LMG 11596	Contig	12		1	1	1	1	1	1	1	1		0	0	0	0	0	0	0	0	0	0	0	0		0	0
GCF_003951095.1	Bifidobacterium goeldii	LMG 30939	Contig	24		1	1	1	1	1	1	1	1		0	0	0	0	0	0	0	0	0	0	0	0		0	0
GCF_002259755.1	Bifidobacterium hapali	DSM 100202	Contig	76		1	1	1	1	1	1	1	1		0	0	0	0	0	0	0	0	0	0	0	0		0	0
GCF_017357045.1	Bifidobacterium imperatoris	JCM 32708	Complete	1		1	1	1	1	1	1	1	1		0	0	0	0	0	0	0	0	0	0	0	0		0	0
GCF_036987015.1	Bifidobacterium indicum	ATCC 25912	Contig	14		1	1	1	1	1	1	1	1		0	0	0	0	0	0	0	0	0	0	0	0		0	0
GCF_002286915.1	Bifidobacterium italicum	LMG 30187	Contig	72		1	1	1	1	1	1	1	1		0	0	0	0	0	0	0	0	0	0	0	0		0	0
GCF_009078285.1	Bifidobacterium jacchi	DSM 103362	Contig	156		1	1	1	1	1	1	1	1		0	0	0	0	0	0	0	0	0	0	0	0		0	0
GCF_000967185.1	Bifidobacterium kimbladii	Bin2N	Contig	9		1	1	1	1	1	1	1	1		0	0	0	0	0	0	0	0	0	0	0	0		0	0
GCF_014898175.1	Bifidobacterium lemurum	DSM 28807	Complete	1		1	1	1	0	1	1	1	1		0	0	0	0	0	0	0	0	0	0	0	0		0	0
GCF_009193355.1	Bifidobacterium leontopitheci	LMG 31471	Contig	82		1	1	1	1	1	1	1	1		0	0	0	0	0	0	0	0	0	0	0	0		0	0
GCF_900637215.1	Bifidobacterium longum subsp. infantis	DSM 20088	Complete	1		1	1	1	1	1	1	1	1		0	0	0	0	0	0	0	0	0	0	0	0		0	0
GCF_045689695.1	Bifidobacterium longum subsp. iuvenis	NCC 5000	Complete	1		1	1	1	1	1	1	1	1		0	0	0	0	0	0	0	0	0	0	0	0		0	0
GCF_000196555.1	Bifidobacterium longum subsp. longum	JCM 1217	Complete	1		1	1	1	1	1	1	1	1		0	0	0	0	0	0	0	0	0	0	0	0		0	0
GCF_017132755.1	Bifidobacterium longum subsp. suillum	JCM 19995	Complete	1		1	1	1	1	1	1	1	1		0	0	0	0	0	0	0	0	0	0	0	0		0	0
GCF_000741625.1	Bifidobacterium longum subsp. suis	LMG 21814	Contig	36		1	1	1	1	1	1	1	1		0	0	0	0	0	0	0	0	0	0	0	0		0	0
GCF_000420565.1	Bifidobacterium magnum	DSM 20222	Contig	22		1	1	1	1	1	1	1	0		0	0	0	0	0	0	0	0	0	0	0	0		0	0
GCF_002860355.1	Bifidobacterium margollesii	LMG 30296	Contig	80		1	1	1	1	1	1	1	1		0	0	0	0	0	0	0	0	0	0	0	0		0	0
GCF_000967265.1	Bifidobacterium mellis	DSM 29108	Contig	6		1	1	1	1	1	1	1	1		0	0	0	0	0	0	0	0	0	0	0	0		0	0
GCF_900129045.1	Bifidobacterium merycicum	DSM 6492	Contig	15		1	1	1	0	1	1	1	1		1	1	1	1	1	1	1	1	1	1	1	1		0	0
GCF_019331735.1	Bifidobacterium miconis	DSM 112551	Contig	87		1	1	1	1	1	1	1	1		0	0	0	0	0	0	0	0	0	0	0	0		0	0
GCF_019331675.1	Bifidobacterium miconisargentati	DSM 112546	Contig	39		1	1	1	1	1	1	1	1		0	0	0	0	0	0	0	0	0	0	0	0		0	0
GCF_000421685.1	Bifidobacterium minimum	DSM 20102	Contig	29		1	1	1	1	1	1	1	0		1	1	0	0	0	0	0	1	1	1	1	1		0	0
GCF_020884755.1	Bifidobacterium mizhiense	JCM 34710	Contig	13		1	1	1	1	1	1	1	1		0	0	0	0	0	0	0	0	0	0	0	0		0	0
GCF_000771525.1	Bifidobacterium mongoliense	DSM 21395	Contig	55		1	1	1	1	1	1	1	1		0	0	0	0	0	0	0	0	0	0	0	0		0	0
GCF_012932365.1	Bifidobacterium moraviense	DSM 109958	Contig	39		1	1	1	1	1	1	1	1		0	0	0	0	0	0	0	0	0	0	0	0		0	0
GCF_005405645.1	Bifidobacterium moukalabense	GG01T	Contig	22		1	1	1	1	1	1	1	1		0	0	0	0	0	0	0	0	0	0	0	0		0	0
GCF_002259745.1	Bifidobacterium myosotis	DSM 100196	Contig	58		1	1	1	1	1	1	1	1		0	0	0	0	0	0	0	0	0	0	0	0		0	0
GCF_012932425.1	Bifidobacterium oedipodis	DSM 109957	Contig	14		1	1	1	1	1	1	1	1		0	0	0	0	0	0	0	0	0	0	0	0		0	0
GCF_012932375.1	Bifidobacterium olomucense	DSM 109959	Contig	38		1	1	1	1	1	1	1	1		0	0	0	0	0	0	0	0	0	0	0	0		0	0
GCF_012932445.1	Bifidobacterium panos	DSM 109963	Contig	44		1	1	1	0	1	1	1	0		0	0	0	0	0	0	0	0	0	0	0	0		0	0
GCF_002860365.1	Bifidobacterium parmae	LMG 30295	Contig	44		1	1	1	0	1	1	1	1		0	0	0	0	0	0	0	0	0	0	0	0		0	0
GCF_019331775.1	Bifidobacterium phasiani	DSM 112544	Contig	54		1	1	1	1	1	1	1	1		0	0	0	0	0	0	0	0	0	0	0	0		0	0
GCF_010667645.1	Bifidobacterium platyrrhinorum	DSM 106029	Contig	27		1	1	1	0	1	1	1	1		0	0	0	0	0	0	0	0	0	0	0	0		0	0
GCF_019331695.1	Bifidobacterium pluvialisilvae	DSM 112545	Contig	21		1	1	1	1	1	1	1	1		0	0	0	0	0	0	0	0	0	0	0	0		0	0
GCF_016101585.1	Bifidobacterium polysaccharolyticum	JCM 34588	Contig	14		1	1	1	1	1	1	1	1		0	0	0	0	0	0	0	0	0	0	0	0		0	0
GCF_019331805.1	Bifidobacterium pongonis	DSM 112547	Contig	82		1	1	1	0	1	1	1	1		1	1	1	1	1	1	1	1	1	1	1	1		0	0
GCF_000741445.1	Bifidobacterium porcinum	LMG 21689	Contig	3		1	1	1	1	1	1	1	0		1	1	1	1	0	1	1	1	1	1	1	1		5	1
GCF_002802875.1	Bifidobacterium primatium	DSM 100687	Contig	8		1	1	1	1	1	1	1	0		0	0	0	0	0	0	0	0	0	0	0	0		0	0
GCF_001025215.1	Bifidobacterium pseudocatenulatum	JCM 1200	Complete	1		1	1	1	1	1	1	1	1		1	1	1	1	0	1	1	1	1	1	1	1		0	0
GCF_002706665.1	Bifidobacterium pseudolongum subsp. globosum	DSM 20092	Complete	1		1	1	1	1	1	1	1	1		0	0	0	0	0	0	0	0	0	0	0	0		0	0
GCF_022691205.1	Bifidobacterium pseudolongum subsp. pseudolongum	ATCC 25526	Complete	1		1	1	1	1	1	1	1	1		0	0	0	0	0	0	0	0	0	0	0	0		0	0
GCF_002813205.1	Bifidobacterium psychraerophilum	DSM 22366	Complete	1		1	1	1	1	1	1	1	1		0	0	0	0	0	0	0	0	0	0	0	0		0	0
GCF_004135085.1	Bifidobacterium pullorum subsp. gallinarum	CACC 514	Complete	2		1	1	1	1	1	1	1	1		0	0	0	0	0	0	0	0	0	0	0	0		0	0
GCF_039521285.1	Bifidobacterium pullorum subsp. pullorum	JCM 1214	Contig	11		1	1	1	1	1	1	1	1		0	0	0	0	0	0	0	0	0	0	0	0		0	0
GCF_000741375.1	Bifidobacterium pullorum subsp. saeculare	DSM 6531	Contig	14		1	1	1	1	1	1	1	1		0	0	0	0	0	0	0	0	0	0	0	0		0	0
GCF_009299505.1	Bifidobacterium ramosum	DSM 100688	Contig	25		1	1	1	1	1	1	1	1		0	0	0	0	0	0	0	0	0	0	0	0		0	0
GCF_000771685.1	Bifidobacterium reuteri	DSM 23975	Contig	60		1	1	1	1	1	1	1	1		0	0	0	0	0	0	0	0	0	0	0	0		0	0
GCF_008698235.1	Bifidobacterium rousetti	DSM 106027	Contig	37		1	1	1	0	1	1	1	1		0	0	0	0	0	0	0	0	0	0	0	0		0	0
GCF_000741365.1	Bifidobacterium ruminantium	LMG 21811	Contig	23		1	1	1	1	1	1	1	1		1	1	1	1	1	0	1	1	1	1	1	1		0	0
GCF_017378515.1	Bifidobacterium saguini	DSM 23967	Complete	1		1	1	1	1	1	1	1	1		0	0	0	0	0	0	0	0	0	0	0	0		0	0
GCF_019331725.1	Bifidobacterium saguinibicoloris	DSM 112543	Contig	34		1	1	1	0	1	1	1	1		0	0	0	0	0	0	0	0	0	0	0	0		0	0
GCF_010667655.1	Bifidobacterium saimiriisciurei	DSM 106020	Contig	42		1	1	1	1	1	1	1	1		0	0	0	0	0	0	0	0	0	0	0	0		0	0
GCF_003952945.1	Bifidobacterium samirii	LMG 30940	Contig	42		1	1	1	1	1	1	1	1		0	0	0	0	0	0	0	0	0	0	0	0		0	0
GCF_018555385.1	Bifidobacterium santillanense	DSM 112550	Contig	25		1	1	1	0	1	1	1	1		0	0	0	0	0	0	0	0	0	0	0	0		0	0
GCF_002802865.1	Bifidobacterium scaligerum	DSM 103140	Contig	23		1	1	1	1	1	1	1	1		0	0	0	0	0	0	0	0	0	0	0	0		0	0
GCF_001042635.1	Bifidobacterium scardovii	JCM 12489	Complete	1		1	1	1	1	1	1	1	1		0	0	0	0	0	0	0	0	0	0	0	0		0	0
GCF_002802905.1	Bifidobacterium simiarum	DSM 103153	Contig	32		1	1	1	1	1	1	1	1		0	0	0	0	0	0	0	0	0	0	0	0		0	0
GCF_019331715.1	Bifidobacterium simiiventris	DSM 112549	Contig	34		1	1	1	1	1	1	1	1		0	0	0	0	0	0	0	0	0	0	0	0		0	0
GCF_000741785.1	Bifidobacterium stellenboschense	DSM 23968	Contig	40		1	1	1	0	1	1	1	1		0	0	0	0	0	0	0	0	0	0	0	0		0	0
GCF_014898195.1	Bifidobacterium subtile	KCTC 3272	Complete	1		1	1	1	1	1	1	1	1		0	0	0	0	0	0	0	0	0	0	0	0		0	0
GCF_000426425.1	Bifidobacterium thermacidophilum	DSM 15837	Contig	14		1	1	1	1	1	1	1	0		1	1	1	1	0	1	1	1	1	1	1	1		4	1
GCF_002846655.1	Bifidobacterium thermophilum	1543B	Contig	16		1	1	1	1	1	1	1	0		1	1	1	1	0	1	1	1	1	1	1	1		4	1
GCF_009371875.1	Bifidobacterium tibiigranuli	DSM 108414	Contig	27		1	1	1	1	1	1	1	1		0	0	0	0	0	0	0	0	0	0	0	0		0	0
GCF_002259645.1	Bifidobacterium tissieri	DSM 100201	Contig	38		1	1	1	1	1	1	1	1		0	0	0	0	0	0	0	0	0	0	0	0		0	0
GCF_000771065.1	Bifidobacterium tsurumiense	DSM 17777	Contig	45		1	1	1	1	1	1	1	0		0	0	0	0	0	0	0	0	0	0	0	0		0	0
GCF_002234915.1	Bifidobacterium vansinderenii	LMG 30126	Contig	68		1	1	1	1	1	1	1	1		0	0	0	0	0	0	0	0	0	0	0	0		0	0
GCF_008698145.1	Bifidobacterium vespertilionis	DSM 106025	Contig	49		1	1	1	1	1	1	1	1		0	0	0	0	0	0	0	0	0	0	0	0		0	0
GCF_003315615.1	Bifidobacterium xylocopae	DSM 104955	Contig	98		1	1	1	1	1	1	1	1		0	0	0	0	0	0	0	0	0	0	0	0		0	0

## Sheet: Table_S2
Table S2. List of Genes Comprising the Bifidobacterium Type IV Pili Database.
Assembly Accession	Species Name	Gene name	Functional annotation
GCF_000022965	Bifidobacterium animalis subsp. lactis	GCF_000022965_0196	tadZ
GCF_000022965	Bifidobacterium animalis subsp. lactis	GCF_000022965_0197	tadA
GCF_000022965	Bifidobacterium animalis subsp. lactis	GCF_000022965_0198	tadB
GCF_000022965	Bifidobacterium animalis subsp. lactis	GCF_000022965_0199	tadC
GCF_000022965	Bifidobacterium animalis subsp. lactis	GCF_000022965_0200	flp
GCF_000022965	Bifidobacterium animalis subsp. lactis	GCF_000022965_0201	tadE
GCF_000022965	Bifidobacterium animalis subsp. lactis	GCF_000022965_0202	tadF
GCF_000196555	Bifidobacterium longum subsp. longum	GCF_000196555_0133	tadZ
GCF_000196555	Bifidobacterium longum subsp. longum	GCF_000196555_0134	tadA
GCF_000196555	Bifidobacterium longum subsp. longum	GCF_000196555_0135	tadB
GCF_000196555	Bifidobacterium longum subsp. longum	GCF_000196555_0136	tadC
GCF_000196555	Bifidobacterium longum subsp. longum	GCF_000196555_0137	flp
GCF_000196555	Bifidobacterium longum subsp. longum	GCF_000196555_0138	tadF
GCF_000196555	Bifidobacterium longum subsp. longum	GCF_000196555_0746	tadV
GCF_000260715	Bifidobacterium animalis subsp. animalis	GCF_000260715_0210	tadZ
GCF_000260715	Bifidobacterium animalis subsp. animalis	GCF_000260715_0211	tadA
GCF_000260715	Bifidobacterium animalis subsp. animalis	GCF_000260715_0212	tadB
GCF_000260715	Bifidobacterium animalis subsp. animalis	GCF_000260715_0213	tadC
GCF_000260715	Bifidobacterium animalis subsp. animalis	GCF_000260715_0214	flp
GCF_000260715	Bifidobacterium animalis subsp. animalis	GCF_000260715_0215	tadE
GCF_000260715	Bifidobacterium animalis subsp. animalis	GCF_000260715_0216	tadF
GCF_000420565	Bifidobacterium magnum	GCF_000420565_1429	tadZ
GCF_000420565	Bifidobacterium magnum	GCF_000420565_1430	tadA
GCF_000420565	Bifidobacterium magnum	GCF_000420565_1431	tadB
GCF_000420565	Bifidobacterium magnum	GCF_000420565_1432	tadC
GCF_000420565	Bifidobacterium magnum	GCF_000420565_1433	flp
GCF_000420565	Bifidobacterium magnum	GCF_000420565_1434	tadE
GCF_000420565	Bifidobacterium magnum	GCF_000420565_1435	tadF
GCF_000421685	Bifidobacterium minimum	GCF_000421685_0680	pilO
GCF_000421685	Bifidobacterium minimum	GCF_000421685_0681	pilN
GCF_000421685	Bifidobacterium minimum	GCF_000421685_0682	pilM
GCF_000421685	Bifidobacterium minimum	GCF_000421685_0683	pilM
GCF_000421685	Bifidobacterium minimum	GCF_000421685_0684	pilD
GCF_000421685	Bifidobacterium minimum	GCF_000421685_0685	pilX
GCF_000421685	Bifidobacterium minimum	GCF_000421685_0686	pilE/pilA
GCF_000421685	Bifidobacterium minimum	GCF_000421685_0687	pilB
GCF_000421685	Bifidobacterium minimum	GCF_000421685_0688	pilB
GCF_000421685	Bifidobacterium minimum	GCF_000421685_0689	pilT
GCF_000421685	Bifidobacterium minimum	GCF_000421685_0769	tadZ
GCF_000421685	Bifidobacterium minimum	GCF_000421685_0770	tadA
GCF_000421685	Bifidobacterium minimum	GCF_000421685_0771	tadB
GCF_000421685	Bifidobacterium minimum	GCF_000421685_0772	tadC
GCF_000421685	Bifidobacterium minimum	GCF_000421685_0773	flp
GCF_000421685	Bifidobacterium minimum	GCF_000421685_0774	tadE
GCF_000421685	Bifidobacterium minimum	GCF_000421685_0775	tadF
GCF_000426425	Bifidobacterium thermacidophilum	GCF_000426425_0374	Additional pilE
GCF_000426425	Bifidobacterium thermacidophilum	GCF_000426425_0384	pilT
GCF_000426425	Bifidobacterium thermacidophilum	GCF_000426425_0406	tadF
GCF_000426425	Bifidobacterium thermacidophilum	GCF_000426425_0407	tadE
GCF_000426425	Bifidobacterium thermacidophilum	GCF_000426425_0408	flp
GCF_000426425	Bifidobacterium thermacidophilum	GCF_000426425_0409	tadC
GCF_000426425	Bifidobacterium thermacidophilum	GCF_000426425_0410	tadB
GCF_000426425	Bifidobacterium thermacidophilum	GCF_000426425_0411	tadA
GCF_000426425	Bifidobacterium thermacidophilum	GCF_000426425_0412	tadZ
GCF_000426425	Bifidobacterium thermacidophilum	GCF_000426425_0452	Additional pilE
GCF_000426425	Bifidobacterium thermacidophilum	GCF_000426425_0463	Additional pilE
GCF_000426425	Bifidobacterium thermacidophilum	GCF_000426425_0464	Additional pilE
GCF_000426425	Bifidobacterium thermacidophilum	GCF_000426425_0990	pilT
GCF_000426425	Bifidobacterium thermacidophilum	GCF_000426425_1309	Additional pilT
GCF_000426425	Bifidobacterium thermacidophilum	GCF_000426425_1741	pilT
GCF_000426425	Bifidobacterium thermacidophilum	GCF_000426425_1742	pilB
GCF_000426425	Bifidobacterium thermacidophilum	GCF_000426425_1743	pilE/pilA
GCF_000426425	Bifidobacterium thermacidophilum	GCF_000426425_1744	pilV
GCF_000426425	Bifidobacterium thermacidophilum	GCF_000426425_1745	pilW
GCF_000426425	Bifidobacterium thermacidophilum	GCF_000426425_1747	pilC
GCF_000426425	Bifidobacterium thermacidophilum	GCF_000426425_1748	pilX
GCF_000426425	Bifidobacterium thermacidophilum	GCF_000426425_1749	pilD
GCF_000426425	Bifidobacterium thermacidophilum	GCF_000426425_1750	pilM
GCF_000426425	Bifidobacterium thermacidophilum	GCF_000426425_1751	pilN
GCF_000426425	Bifidobacterium thermacidophilum	GCF_000426425_1752	pilO
GCF_000737865	Bifidobacterium coryneforme	GCF_000737865_0721	tadV
GCF_000737865	Bifidobacterium coryneforme	GCF_000737865_1284	tadF
GCF_000737865	Bifidobacterium coryneforme	GCF_000737865_1285	tadE
GCF_000737865	Bifidobacterium coryneforme	GCF_000737865_1286	flp
GCF_000737865	Bifidobacterium coryneforme	GCF_000737865_1288	tadC
GCF_000737865	Bifidobacterium coryneforme	GCF_000737865_1289	tadB
GCF_000737865	Bifidobacterium coryneforme	GCF_000737865_1290	tadA
GCF_000737865	Bifidobacterium coryneforme	GCF_000737865_1291	tadZ
GCF_000738005	Bifidobacterium crudilactis	GCF_000738005_0322	tadZ
GCF_000738005	Bifidobacterium crudilactis	GCF_000738005_0323	tadA
GCF_000738005	Bifidobacterium crudilactis	GCF_000738005_0324	tadB
GCF_000738005	Bifidobacterium crudilactis	GCF_000738005_0325	tadC
GCF_000738005	Bifidobacterium crudilactis	GCF_000738005_0326	flp
GCF_000738005	Bifidobacterium crudilactis	GCF_000738005_0327	tadE
GCF_000738005	Bifidobacterium crudilactis	GCF_000738005_0328	tadF
GCF_000738005	Bifidobacterium crudilactis	GCF_000738005_1180	tadV
GCF_000741205	Bifidobacterium gallicum	GCF_000741205_0011	tadF
GCF_000741205	Bifidobacterium gallicum	GCF_000741205_0012	tadE
GCF_000741205	Bifidobacterium gallicum	GCF_000741205_0013	flp
GCF_000741205	Bifidobacterium gallicum	GCF_000741205_0014	tadC
GCF_000741205	Bifidobacterium gallicum	GCF_000741205_0015	tadB
GCF_000741205	Bifidobacterium gallicum	GCF_000741205_0016	tadA
GCF_000741205	Bifidobacterium gallicum	GCF_000741205_0017	tadZ
GCF_000741205	Bifidobacterium gallicum	GCF_000741205_0928	tadV
GCF_000741365	Bifidobacterium ruminantium	GCF_000741365_0328	pilO
GCF_000741365	Bifidobacterium ruminantium	GCF_000741365_0329	pilN
GCF_000741365	Bifidobacterium ruminantium	GCF_000741365_0330	pilM
GCF_000741365	Bifidobacterium ruminantium	GCF_000741365_0331	pilD
GCF_000741365	Bifidobacterium ruminantium	GCF_000741365_0332	pilX
GCF_000741365	Bifidobacterium ruminantium	GCF_000741365_0333	pilC
GCF_000741365	Bifidobacterium ruminantium	GCF_000741365_0334	pilE
GCF_000741365	Bifidobacterium ruminantium	GCF_000741365_0335	pilW
GCF_000741365	Bifidobacterium ruminantium	GCF_000741365_0336	pilV
GCF_000741365	Bifidobacterium ruminantium	GCF_000741365_0337	pilB
GCF_000741365	Bifidobacterium ruminantium	GCF_000741365_0338	pilT
GCF_000741365	Bifidobacterium ruminantium	GCF_000741365_0587	tadV
GCF_000741365	Bifidobacterium ruminantium	GCF_000741365_1230	tadZ
GCF_000741365	Bifidobacterium ruminantium	GCF_000741365_1231	tadA
GCF_000741365	Bifidobacterium ruminantium	GCF_000741365_1232	tadB
GCF_000741365	Bifidobacterium ruminantium	GCF_000741365_1233	tadC
GCF_000741365	Bifidobacterium ruminantium	GCF_000741365_1234	flp
GCF_000741365	Bifidobacterium ruminantium	GCF_000741365_1235	tadE
GCF_000741365	Bifidobacterium ruminantium	GCF_000741365_1236	tadF
GCF_000741375	Bifidobacterium pullorum subsp. saeculare	GCF_000741375_0456	tadZ
GCF_000741375	Bifidobacterium pullorum subsp. saeculare	GCF_000741375_0457	tadA
GCF_000741375	Bifidobacterium pullorum subsp. saeculare	GCF_000741375_0458	tadB
GCF_000741375	Bifidobacterium pullorum subsp. saeculare	GCF_000741375_0459	tadC
GCF_000741375	Bifidobacterium pullorum subsp. saeculare	GCF_000741375_0460	flp
GCF_000741375	Bifidobacterium pullorum subsp. saeculare	GCF_000741375_0461	tadE
GCF_000741375	Bifidobacterium pullorum subsp. saeculare	GCF_000741375_0462	tadF
GCF_000741375	Bifidobacterium pullorum subsp. saeculare	GCF_000741375_1297	tadV
GCF_000741445	Bifidobacterium porcinum	GCF_000741445_0543	Additional pilE
GCF_000741446	Bifidobacterium porcinum	GCF_000741445_0949	Additional pilE
GCF_000741447	Bifidobacterium porcinum	GCF_000741445_0950	Additional pilE
GCF_000741448	Bifidobacterium porcinum	GCF_000741445_1076	pilO
GCF_000741449	Bifidobacterium porcinum	GCF_000741445_1077	pilN
GCF_000741450	Bifidobacterium porcinum	GCF_000741445_1078	pilM
GCF_000741451	Bifidobacterium porcinum	GCF_000741445_1079	pilD
GCF_000741452	Bifidobacterium porcinum	GCF_000741445_1080	pilX
GCF_000741453	Bifidobacterium porcinum	GCF_000741445_1081	pilC
GCF_000741454	Bifidobacterium porcinum	GCF_000741445_1082	pilW
GCF_000741455	Bifidobacterium porcinum	GCF_000741445_1083	pilV
GCF_000741456	Bifidobacterium porcinum	GCF_000741445_1084	pilE/pilA
GCF_000741457	Bifidobacterium porcinum	GCF_000741445_1085	pilB
GCF_000741458	Bifidobacterium porcinum	GCF_000741445_1086	pilT
GCF_000741459	Bifidobacterium porcinum	GCF_000741445_1342	Additional pilT
GCF_000741460	Bifidobacterium porcinum	GCF_000741445_1366	tadF
GCF_000741461	Bifidobacterium porcinum	GCF_000741445_1367	tadE
GCF_000741462	Bifidobacterium porcinum	GCF_000741445_1368	flp
GCF_000741463	Bifidobacterium porcinum	GCF_000741445_1369	tadC
GCF_000741464	Bifidobacterium porcinum	GCF_000741445_1370	tadB
GCF_000741465	Bifidobacterium porcinum	GCF_000741445_1371	tadA
GCF_000741466	Bifidobacterium porcinum	GCF_000741445_1373	tadZ
GCF_000741467	Bifidobacterium porcinum	GCF_000741445_1422	Additional pilE
GCF_000741468	Bifidobacterium porcinum	GCF_000741445_1423	Additional pilE
GCF_000741469	Bifidobacterium porcinum	GCF_000741445_1424	Additional pilE
GCF_000741470	Bifidobacterium porcinum	GCF_000741445_1425	Additional pilE
GCF_000741525	Bifidobacterium bohemicum	GCF_000741525_0243	tadV
GCF_000741525	Bifidobacterium bohemicum	GCF_000741525_1512	tadZ
GCF_000741525	Bifidobacterium bohemicum	GCF_000741525_1513	tadA
GCF_000741525	Bifidobacterium bohemicum	GCF_000741525_1514	tadB
GCF_000741525	Bifidobacterium bohemicum	GCF_000741525_1515	tadC
GCF_000741525	Bifidobacterium bohemicum	GCF_000741525_1517	flp
GCF_000741525	Bifidobacterium bohemicum	GCF_000741525_1518	tadE
GCF_000741525	Bifidobacterium bohemicum	GCF_000741525_1519	tadF
GCF_000741535	Bifidobacterium boum	GCF_000741535_0503	Additional pilE
GCF_000741535	Bifidobacterium boum	GCF_000741535_0652	pilO
GCF_000741535	Bifidobacterium boum	GCF_000741535_0653	pilN
GCF_000741535	Bifidobacterium boum	GCF_000741535_0654	pilM
GCF_000741535	Bifidobacterium boum	GCF_000741535_0655	pilD
GCF_000741535	Bifidobacterium boum	GCF_000741535_0656	pilX
GCF_000741535	Bifidobacterium boum	GCF_000741535_0657	pilC
GCF_000741535	Bifidobacterium boum	GCF_000741535_0658	pilE/pilA
GCF_000741535	Bifidobacterium boum	GCF_000741535_0659	pilW
GCF_000741535	Bifidobacterium boum	GCF_000741535_0660	pilV
GCF_000741535	Bifidobacterium boum	GCF_000741535_0661	pilE
GCF_000741535	Bifidobacterium boum	GCF_000741535_0662	pilB
GCF_000741535	Bifidobacterium boum	GCF_000741535_0663	pilT
GCF_000741535	Bifidobacterium boum	GCF_000741535_0928	tadF
GCF_000741535	Bifidobacterium boum	GCF_000741535_0929	tadE
GCF_000741535	Bifidobacterium boum	GCF_000741535_0930	flp
GCF_000741535	Bifidobacterium boum	GCF_000741535_0931	tadC
GCF_000741535	Bifidobacterium boum	GCF_000741535_0932	tadB
GCF_000741535	Bifidobacterium boum	GCF_000741535_0933	tadA
GCF_000741535	Bifidobacterium boum	GCF_000741535_0934	tadZ
GCF_000741575	Bifidobacterium cuniculi	GCF_000741575_0349	tadV
GCF_000741575	Bifidobacterium cuniculi	GCF_000741575_0783	tadZ
GCF_000741575	Bifidobacterium cuniculi	GCF_000741575_0784	tadA
GCF_000741575	Bifidobacterium cuniculi	GCF_000741575_0785	tadB
GCF_000741575	Bifidobacterium cuniculi	GCF_000741575_0786	tadC
GCF_000741575	Bifidobacterium cuniculi	GCF_000741575_0787	flp
GCF_000741575	Bifidobacterium cuniculi	GCF_000741575_0788	tadE
GCF_000741575	Bifidobacterium cuniculi	GCF_000741575_0789	tadF
GCF_000741625	Bifidobacterium longum subsp. suis	GCF_000741625_1493	tadV
GCF_000741625	Bifidobacterium longum subsp. suis	GCF_000741625_1977	tadZ
GCF_000741625	Bifidobacterium longum subsp. suis	GCF_000741625_1978	tadA
GCF_000741625	Bifidobacterium longum subsp. suis	GCF_000741625_1979	tadB
GCF_000741625	Bifidobacterium longum subsp. suis	GCF_000741625_1980	tadC
GCF_000741625	Bifidobacterium longum subsp. suis	GCF_000741625_1981	flp
GCF_000741625	Bifidobacterium longum subsp. suis	GCF_000741625_1982	tadE
GCF_000741625	Bifidobacterium longum subsp. suis	GCF_000741625_1983	tadF
GCF_000741785	Bifidobacterium stellenboschense	GCF_000741785_1040	tadV
GCF_000741785	Bifidobacterium stellenboschense	GCF_000741785_1447	tadB
GCF_000741785	Bifidobacterium stellenboschense	GCF_000741785_1448	tadA
GCF_000741785	Bifidobacterium stellenboschense	GCF_000741785_1449	tadZ
GCF_000741785	Bifidobacterium stellenboschense	GCF_000741785_1450	flp
GCF_000741785	Bifidobacterium stellenboschense	GCF_000741785_1451	tadE
GCF_000741785	Bifidobacterium stellenboschense	GCF_000741785_1452	tadF
GCF_000741785	Bifidobacterium stellenboschense	GCF_000741785_1453	tadF
GCF_000771065	Bifidobacterium tsurumiense	GCF_000771065_0447	tadF
GCF_000771065	Bifidobacterium tsurumiense	GCF_000771065_0448	tadE
GCF_000771065	Bifidobacterium tsurumiense	GCF_000771065_0449	flp
GCF_000771065	Bifidobacterium tsurumiense	GCF_000771065_0450	tadC
GCF_000771065	Bifidobacterium tsurumiense	GCF_000771065_0451	tadB
GCF_000771065	Bifidobacterium tsurumiense	GCF_000771065_0452	tadA
GCF_000771065	Bifidobacterium tsurumiense	GCF_000771065_0453	tadZ
GCF_000771085	Bifidobacterium bombi	GCF_000771085_0364	tadV
GCF_000771085	Bifidobacterium bombi	GCF_000771085_1255	tadZ
GCF_000771085	Bifidobacterium bombi	GCF_000771085_1256	tadA
GCF_000771085	Bifidobacterium bombi	GCF_000771085_1257	tadB
GCF_000771085	Bifidobacterium bombi	GCF_000771085_1258	tadC
GCF_000771085	Bifidobacterium bombi	GCF_000771085_1259	flp
GCF_000771085	Bifidobacterium bombi	GCF_000771085_1260	tadE
GCF_000771085	Bifidobacterium bombi	GCF_000771085_1261	tadF
GCF_000771525	Bifidobacterium mongoliense	GCF_000771525_0027	tadV
GCF_000771525	Bifidobacterium mongoliense	GCF_000771525_1727	tadF
GCF_000771525	Bifidobacterium mongoliense	GCF_000771525_1728	tadE
GCF_000771525	Bifidobacterium mongoliense	GCF_000771525_1729	flp
GCF_000771525	Bifidobacterium mongoliense	GCF_000771525_1730	tadC
GCF_000771525	Bifidobacterium mongoliense	GCF_000771525_1731	tadB
GCF_000771525	Bifidobacterium mongoliense	GCF_000771525_1732	tadA
GCF_000771525	Bifidobacterium mongoliense	GCF_000771525_1733	tadZ
GCF_000771645	Bifidobacterium biavatii	GCF_000771645_1350	tadV
GCF_000771645	Bifidobacterium biavatii	GCF_000771645_1421	tadF
GCF_000771645	Bifidobacterium biavatii	GCF_000771645_1422	tadE
GCF_000771645	Bifidobacterium biavatii	GCF_000771645_1423	flp
GCF_000771645	Bifidobacterium biavatii	GCF_000771645_1424	tadC
GCF_000771645	Bifidobacterium biavatii	GCF_000771645_1425	tadB
GCF_000771645	Bifidobacterium biavatii	GCF_000771645_1426	tadA
GCF_000771645	Bifidobacterium biavatii	GCF_000771645_1427	tadZ
GCF_000771685	Bifidobacterium reuteri	GCF_000771685_0163	tadV
GCF_000771685	Bifidobacterium reuteri	GCF_000771685_2171	tadF
GCF_000771685	Bifidobacterium reuteri	GCF_000771685_2172	tadE
GCF_000771685	Bifidobacterium reuteri	GCF_000771685_2173	flp
GCF_000771685	Bifidobacterium reuteri	GCF_000771685_2174	tadC
GCF_000771685	Bifidobacterium reuteri	GCF_000771685_2175	tadB
GCF_000771685	Bifidobacterium reuteri	GCF_000771685_2176	tadA
GCF_000771685	Bifidobacterium reuteri	GCF_000771685_2177	tadZ
GCF_000967185	Bifidobacterium kimbladii	GCF_000967185_0843	tadV
GCF_000967185	Bifidobacterium kimbladii	GCF_000967185_1472	tadF
GCF_000967185	Bifidobacterium kimbladii	GCF_000967185_1473	tadE
GCF_000967185	Bifidobacterium kimbladii	GCF_000967185_1474	flp
GCF_000967185	Bifidobacterium kimbladii	GCF_000967185_1475	tadC
GCF_000967185	Bifidobacterium kimbladii	GCF_000967185_1476	tadB
GCF_000967185	Bifidobacterium kimbladii	GCF_000967185_1477	tadA
GCF_000967185	Bifidobacterium kimbladii	GCF_000967185_1478	tadZ
GCF_000967265	Bifidobacterium mellis	GCF_000967265_0873	tadV
GCF_000967265	Bifidobacterium mellis	GCF_000967265_1501	tadF
GCF_000967265	Bifidobacterium mellis	GCF_000967265_1502	tadE
GCF_000967265	Bifidobacterium mellis	GCF_000967265_1503	flp
GCF_000967265	Bifidobacterium mellis	GCF_000967265_1504	tadC
GCF_000967265	Bifidobacterium mellis	GCF_000967265_1505	tadB
GCF_000967265	Bifidobacterium mellis	GCF_000967265_1506	tadA
GCF_000967265	Bifidobacterium mellis	GCF_000967265_1507	tadZ
GCF_001025155	Bifidobacterium angulatum	GCF_001025155_0514	pilT
GCF_001025155	Bifidobacterium angulatum	GCF_001025155_0515	pilB
GCF_001025155	Bifidobacterium angulatum	GCF_001025155_0516	pilV
GCF_001025155	Bifidobacterium angulatum	GCF_001025155_0517	pilW
GCF_001025155	Bifidobacterium angulatum	GCF_001025155_0518	pilE/pilA
GCF_001025155	Bifidobacterium angulatum	GCF_001025155_0519	pilC
GCF_001025155	Bifidobacterium angulatum	GCF_001025155_0520	pilX
GCF_001025155	Bifidobacterium angulatum	GCF_001025155_0521	pilD
GCF_001025155	Bifidobacterium angulatum	GCF_001025155_0522	pilM
GCF_001025155	Bifidobacterium angulatum	GCF_001025155_0523	pilN
GCF_001025155	Bifidobacterium angulatum	GCF_001025155_0524	pilO
GCF_001025155	Bifidobacterium angulatum	GCF_001025155_0860	tadV
GCF_001025155	Bifidobacterium angulatum	GCF_001025155_1365	tadF
GCF_001025155	Bifidobacterium angulatum	GCF_001025155_1366	tadE
GCF_001025155	Bifidobacterium angulatum	GCF_001025155_1367	flp
GCF_001025155	Bifidobacterium angulatum	GCF_001025155_1369	tadZ
GCF_001025155	Bifidobacterium angulatum	GCF_001025155_1370	tadA
GCF_001025155	Bifidobacterium angulatum	GCF_001025155_1371	tadB
GCF_001025175	Bifidobacterium breve	GCF_001025175_0118	tadZ
GCF_001025175	Bifidobacterium breve	GCF_001025175_0119	tadA
GCF_001025175	Bifidobacterium breve	GCF_001025175_0120	tadB
GCF_001025175	Bifidobacterium breve	GCF_001025175_0121	tadC
GCF_001025175	Bifidobacterium breve	GCF_001025175_0122	flp
GCF_001025175	Bifidobacterium breve	GCF_001025175_0123	tadE
GCF_001025175	Bifidobacterium breve	GCF_001025175_0124	tadF
GCF_001025175	Bifidobacterium breve	GCF_001025175_0852	tadV
GCF_001025195	Bifidobacterium catenulatum subsp. catenulatum	GCF_001025195_0121	tadZ
GCF_001025195	Bifidobacterium catenulatum subsp. catenulatum	GCF_001025195_0122	tadA
GCF_001025195	Bifidobacterium catenulatum subsp. catenulatum	GCF_001025195_0123	tadB
GCF_001025195	Bifidobacterium catenulatum subsp. catenulatum	GCF_001025195_0124	tadC
GCF_001025195	Bifidobacterium catenulatum subsp. catenulatum	GCF_001025195_0125	flp
GCF_001025195	Bifidobacterium catenulatum subsp. catenulatum	GCF_001025195_0126	tadE
GCF_001025195	Bifidobacterium catenulatum subsp. catenulatum	GCF_001025195_0127	tadF
GCF_001025195	Bifidobacterium catenulatum subsp. catenulatum	GCF_001025195_0745	tadV
GCF_001025215	Bifidobacterium pseudocatenulatum	GCF_001025215_0132	tadZ
GCF_001025215	Bifidobacterium pseudocatenulatum	GCF_001025215_0133	tadA
GCF_001025215	Bifidobacterium pseudocatenulatum	GCF_001025215_0134	tadB
GCF_001025215	Bifidobacterium pseudocatenulatum	GCF_001025215_0135	tadC
GCF_001025215	Bifidobacterium pseudocatenulatum	GCF_001025215_0136	flp
GCF_001025215	Bifidobacterium pseudocatenulatum	GCF_001025215_0137	tadE
GCF_001025215	Bifidobacterium pseudocatenulatum	GCF_001025215_0138	tadF
GCF_001025215	Bifidobacterium pseudocatenulatum	GCF_001025215_0792	tadV
GCF_001025215	Bifidobacterium pseudocatenulatum	GCF_001025215_1303	pilO
GCF_001025215	Bifidobacterium pseudocatenulatum	GCF_001025215_1304	pilN
GCF_001025215	Bifidobacterium pseudocatenulatum	GCF_001025215_1305	pilM
GCF_001025215	Bifidobacterium pseudocatenulatum	GCF_001025215_1306	pilD
GCF_001025215	Bifidobacterium pseudocatenulatum	GCF_001025215_1307	pilX
GCF_001025215	Bifidobacterium pseudocatenulatum	GCF_001025215_1308	pilC
GCF_001025215	Bifidobacterium pseudocatenulatum	GCF_001025215_1309	pilE/pilA
GCF_001025215	Bifidobacterium pseudocatenulatum	GCF_001025215_1310	pilW
GCF_001025215	Bifidobacterium pseudocatenulatum	GCF_001025215_1311	pilV
GCF_001025215	Bifidobacterium pseudocatenulatum	GCF_001025215_1312	pilB
GCF_001025215	Bifidobacterium pseudocatenulatum	GCF_001025215_1313	pilT
GCF_001042595	Bifidobacterium dentium	GCF_001042595_0197	tadZ
GCF_001042595	Bifidobacterium dentium	GCF_001042595_0198	tadA
GCF_001042595	Bifidobacterium dentium	GCF_001042595_0199	tadB
GCF_001042595	Bifidobacterium dentium	GCF_001042595_0200	tadC
GCF_001042595	Bifidobacterium dentium	GCF_001042595_0201	flp
GCF_001042595	Bifidobacterium dentium	GCF_001042595_0202	tadE
GCF_001042595	Bifidobacterium dentium	GCF_001042595_0203	tadF
GCF_001042595	Bifidobacterium dentium	GCF_001042595_0975	tadV
GCF_001042615	Bifidobacterium catenulatum subsp. kashiwanohense	GCF_001042615_0142	tadZ
GCF_001042615	Bifidobacterium catenulatum subsp. kashiwanohense	GCF_001042615_0143	tadA
GCF_001042615	Bifidobacterium catenulatum subsp. kashiwanohense	GCF_001042615_0144	tadB
GCF_001042615	Bifidobacterium catenulatum subsp. kashiwanohense	GCF_001042615_0145	tadC
GCF_001042615	Bifidobacterium catenulatum subsp. kashiwanohense	GCF_001042615_0146	flp
GCF_001042615	Bifidobacterium catenulatum subsp. kashiwanohense	GCF_001042615_0147	tadE
GCF_001042615	Bifidobacterium catenulatum subsp. kashiwanohense	GCF_001042615_0148	tadF
GCF_001042615	Bifidobacterium catenulatum subsp. kashiwanohense	GCF_001042615_0826	tadV
GCF_001042635	Bifidobacterium scardovii	GCF_001042635_1181	tadV
GCF_001042635	Bifidobacterium scardovii	GCF_001042635_2307	tadF
GCF_001042635	Bifidobacterium scardovii	GCF_001042635_2308	tadE
GCF_001042635	Bifidobacterium scardovii	GCF_001042635_2309	flp
GCF_001042635	Bifidobacterium scardovii	GCF_001042635_2310	tadC
GCF_001042635	Bifidobacterium scardovii	GCF_001042635_2311	tadB
GCF_001042635	Bifidobacterium scardovii	GCF_001042635_2312	tadA
GCF_001042635	Bifidobacterium scardovii	GCF_001042635_2313	tadZ
GCF_001263395	Bifidobacterium actinocoloniiforme	GCF_001263395_0351	tadV
GCF_001263395	Bifidobacterium actinocoloniiforme	GCF_001263395_1029	tadF
GCF_001263395	Bifidobacterium actinocoloniiforme	GCF_001263395_1030	tadE
GCF_001263395	Bifidobacterium actinocoloniiforme	GCF_001263395_1031	flp
GCF_001263395	Bifidobacterium actinocoloniiforme	GCF_001263395_1032	tadC
GCF_001263395	Bifidobacterium actinocoloniiforme	GCF_001263395_1033	tadB
GCF_001263395	Bifidobacterium actinocoloniiforme	GCF_001263395_1034	tadA
GCF_001263395	Bifidobacterium actinocoloniiforme	GCF_001263395_1035	tadZ
GCF_001417815	Bifidobacterium aesculapii	GCF_001417815_1001	tadV
GCF_001417815	Bifidobacterium aesculapii	GCF_001417815_1825	tadB
GCF_001417815	Bifidobacterium aesculapii	GCF_001417815_1826	tadA
GCF_001417815	Bifidobacterium aesculapii	GCF_001417815_1827	tadZ
GCF_001417815	Bifidobacterium aesculapii	GCF_001417815_1831	flp
GCF_001417815	Bifidobacterium aesculapii	GCF_001417815_1832	tadE
GCF_001417815	Bifidobacterium aesculapii	GCF_001417815_1833	tadF
GCF_002234915	Bifidobacterium vansinderenii	GCF_002234915_0586	tadV
GCF_002234915	Bifidobacterium vansinderenii	GCF_002234915_1286	tadZ
GCF_002234915	Bifidobacterium vansinderenii	GCF_002234915_1287	tadA
GCF_002234915	Bifidobacterium vansinderenii	GCF_002234915_1288	tadB
GCF_002234915	Bifidobacterium vansinderenii	GCF_002234915_1289	tadC
GCF_002234915	Bifidobacterium vansinderenii	GCF_002234915_1291	flp
GCF_002234915	Bifidobacterium vansinderenii	GCF_002234915_1292	tadE
GCF_002234915	Bifidobacterium vansinderenii	GCF_002234915_1293	tadF
GCF_002259645	Bifidobacterium tissieri	GCF_002259645_0728	tadV
GCF_002259645	Bifidobacterium tissieri	GCF_002259645_1676	tadZ
GCF_002259645	Bifidobacterium tissieri	GCF_002259645_1677	tadA
GCF_002259645	Bifidobacterium tissieri	GCF_002259645_1678	tadB
GCF_002259645	Bifidobacterium tissieri	GCF_002259645_1679	tadC
GCF_002259645	Bifidobacterium tissieri	GCF_002259645_1680	flp
GCF_002259645	Bifidobacterium tissieri	GCF_002259645_1681	tadE
GCF_002259645	Bifidobacterium tissieri	GCF_002259645_1683	tadF
GCF_002259745	Bifidobacterium myosotis	GCF_002259745_0579	tadZ
GCF_002259745	Bifidobacterium myosotis	GCF_002259745_0580	tadA
GCF_002259745	Bifidobacterium myosotis	GCF_002259745_0581	tadB
GCF_002259745	Bifidobacterium myosotis	GCF_002259745_0582	tadC
GCF_002259745	Bifidobacterium myosotis	GCF_002259745_0583	flp
GCF_002259745	Bifidobacterium myosotis	GCF_002259745_0584	tadE
GCF_002259745	Bifidobacterium myosotis	GCF_002259745_0586	tadF
GCF_002259745	Bifidobacterium myosotis	GCF_002259745_1038	tadV
GCF_002259755	Bifidobacterium hapali	GCF_002259755_0800	tadV
GCF_002259755	Bifidobacterium hapali	GCF_002259755_1001	tadC
GCF_002259755	Bifidobacterium hapali	GCF_002259755_1002	flp
GCF_002259755	Bifidobacterium hapali	GCF_002259755_1003	tadE
GCF_002259755	Bifidobacterium hapali	GCF_002259755_1004	tadF
GCF_002259755	Bifidobacterium hapali	GCF_002259755_2090	tadZ
GCF_002259755	Bifidobacterium hapali	GCF_002259755_2091	tadA
GCF_002259755	Bifidobacterium hapali	GCF_002259755_2092	tadB
GCF_002259755	Bifidobacterium hapali	GCF_002259755_2093	tadC
GCF_002259795	Bifidobacterium aquikefiri	GCF_002259795_1108	tadV
GCF_002259795	Bifidobacterium aquikefiri	GCF_002259795_1509	tadF
GCF_002259795	Bifidobacterium aquikefiri	GCF_002259795_1510	tadE
GCF_002259795	Bifidobacterium aquikefiri	GCF_002259795_1511	flp
GCF_002259795	Bifidobacterium aquikefiri	GCF_002259795_1512	tadC
GCF_002259795	Bifidobacterium aquikefiri	GCF_002259795_1513	tadB
GCF_002259795	Bifidobacterium aquikefiri	GCF_002259795_1514	tadA
GCF_002259795	Bifidobacterium aquikefiri	GCF_002259795_1515	tadZ
GCF_002286915	Bifidobacterium italicum	GCF_002286915_0020	tadV
GCF_002286915	Bifidobacterium italicum	GCF_002286915_1530	tadZ
GCF_002286915	Bifidobacterium italicum	GCF_002286915_1531	tadA
GCF_002286915	Bifidobacterium italicum	GCF_002286915_1532	tadB
GCF_002286915	Bifidobacterium italicum	GCF_002286915_1638	tadB
GCF_002286915	Bifidobacterium italicum	GCF_002286915_1639	tadC
GCF_002286915	Bifidobacterium italicum	GCF_002286915_1640	flp
GCF_002286915	Bifidobacterium italicum	GCF_002286915_1641	tadE
GCF_002286915	Bifidobacterium italicum	GCF_002286915_1642	tadF
GCF_002286935	Bifidobacterium criceti	GCF_002286935_0300	tadV
GCF_002286935	Bifidobacterium criceti	GCF_002286935_1471	tadZ
GCF_002286935	Bifidobacterium criceti	GCF_002286935_1472	tadA
GCF_002286935	Bifidobacterium criceti	GCF_002286935_1473	tadB
GCF_002286935	Bifidobacterium criceti	GCF_002286935_1474	tadC
GCF_002286935	Bifidobacterium criceti	GCF_002286935_1475	flp
GCF_002286935	Bifidobacterium criceti	GCF_002286935_1476	tadE
GCF_002286935	Bifidobacterium criceti	GCF_002286935_1477	tadF
GCF_002706665	Bifidobacterium pseudolongum subsp. globosum	GCF_002706665_0036	tadF
GCF_002706665	Bifidobacterium pseudolongum subsp. globosum	GCF_002706665_0037	tadE
GCF_002706665	Bifidobacterium pseudolongum subsp. globosum	GCF_002706665_0038	flp
GCF_002706665	Bifidobacterium pseudolongum subsp. globosum	GCF_002706665_0039	tadC
GCF_002706665	Bifidobacterium pseudolongum subsp. globosum	GCF_002706665_0040	tadB
GCF_002706665	Bifidobacterium pseudolongum subsp. globosum	GCF_002706665_0041	tadA
GCF_002706665	Bifidobacterium pseudolongum subsp. globosum	GCF_002706665_0042	tadZ
GCF_002706665	Bifidobacterium pseudolongum subsp. globosum	GCF_002706665_0880	tadV
GCF_002715865	Bifidobacterium asteroides	GCF_002715865_0735	tadV
GCF_002715865	Bifidobacterium asteroides	GCF_002715865_1392	tadF
GCF_002715865	Bifidobacterium asteroides	GCF_002715865_1393	tadE
GCF_002715865	Bifidobacterium asteroides	GCF_002715865_1394	flp
GCF_002715865	Bifidobacterium asteroides	GCF_002715865_1395	tadC
GCF_002715865	Bifidobacterium asteroides	GCF_002715865_1396	tadB
GCF_002715865	Bifidobacterium asteroides	GCF_002715865_1397	tadA
GCF_002715865	Bifidobacterium asteroides	GCF_002715865_1398	tadZ
GCF_002761235	Bifidobacterium choerinum	GCF_002761235_0654	tadZ
GCF_002761235	Bifidobacterium choerinum	GCF_002761235_0655	tadA
GCF_002761235	Bifidobacterium choerinum	GCF_002761235_0656	tadB
GCF_002761235	Bifidobacterium choerinum	GCF_002761235_0657	tadC
GCF_002761235	Bifidobacterium choerinum	GCF_002761235_0658	flp
GCF_002761235	Bifidobacterium choerinum	GCF_002761235_0659	tadE
GCF_002761235	Bifidobacterium choerinum	GCF_002761235_0660	tadF
GCF_002761235	Bifidobacterium choerinum	GCF_002761235_1303	tadV
GCF_002802865	Bifidobacterium scaligerum	GCF_002802865_0808	tadV
GCF_002802865	Bifidobacterium scaligerum	GCF_002802865_2046	tadZ
GCF_002802865	Bifidobacterium scaligerum	GCF_002802865_2047	tadA
GCF_002802865	Bifidobacterium scaligerum	GCF_002802865_2048	tadB
GCF_002802865	Bifidobacterium scaligerum	GCF_002802865_2049	tadC
GCF_002802865	Bifidobacterium scaligerum	GCF_002802865_2052	flp
GCF_002802865	Bifidobacterium scaligerum	GCF_002802865_2053	tadF
GCF_002802875	Bifidobacterium primatium	GCF_002802875_1899	tadF
GCF_002802875	Bifidobacterium primatium	GCF_002802875_1900	tadE
GCF_002802875	Bifidobacterium primatium	GCF_002802875_1901	flp
GCF_002802875	Bifidobacterium primatium	GCF_002802875_1902	tadC
GCF_002802875	Bifidobacterium primatium	GCF_002802875_1903	tadB
GCF_002802875	Bifidobacterium primatium	GCF_002802875_1904	tadA
GCF_002802875	Bifidobacterium primatium	GCF_002802875_1905	tadZ
GCF_002802905	Bifidobacterium simiarum	GCF_002802905_0264	tadV
GCF_002802905	Bifidobacterium simiarum	GCF_002802905_0821	tadF
GCF_002802905	Bifidobacterium simiarum	GCF_002802905_0822	tadE
GCF_002802905	Bifidobacterium simiarum	GCF_002802905_0823	flp
GCF_002802905	Bifidobacterium simiarum	GCF_002802905_0824	tadC
GCF_002802905	Bifidobacterium simiarum	GCF_002802905_0825	tadB
GCF_002802905	Bifidobacterium simiarum	GCF_002802905_0826	tadA
GCF_002802905	Bifidobacterium simiarum	GCF_002802905_0827	tadZ
GCF_002802915	Bifidobacterium felsineum	GCF_002802915_0165	tadZ
GCF_002802915	Bifidobacterium felsineum	GCF_002802915_0166	tadA
GCF_002802915	Bifidobacterium felsineum	GCF_002802915_0167	tadB
GCF_002802915	Bifidobacterium felsineum	GCF_002802915_0168	tadC
GCF_002802915	Bifidobacterium felsineum	GCF_002802915_0170	flp
GCF_002802915	Bifidobacterium felsineum	GCF_002802915_0171	tadE
GCF_002802915	Bifidobacterium felsineum	GCF_002802915_0172	tadF
GCF_002802915	Bifidobacterium felsineum	GCF_002802915_1089	tadV
GCF_002813205	Bifidobacterium psychraerophilum	GCF_002813205_0979	tadZ
GCF_002813205	Bifidobacterium psychraerophilum	GCF_002813205_0980	tadA
GCF_002813205	Bifidobacterium psychraerophilum	GCF_002813205_0981	tadB
GCF_002813205	Bifidobacterium psychraerophilum	GCF_002813205_0982	tadC
GCF_002813205	Bifidobacterium psychraerophilum	GCF_002813205_0983	flp
GCF_002813205	Bifidobacterium psychraerophilum	GCF_002813205_0984	tadE
GCF_002813205	Bifidobacterium psychraerophilum	GCF_002813205_0985	tadF
GCF_002813205	Bifidobacterium psychraerophilum	GCF_002813205_1834	tadV
GCF_002846655	Bifidobacterium thermophilum	GCF_002846655_0207	Additional pilE
GCF_002846655	Bifidobacterium thermophilum	GCF_002846655_0208	Additional pilE
GCF_002846655	Bifidobacterium thermophilum	GCF_002846655_0209	Additional pilE
GCF_002846655	Bifidobacterium thermophilum	GCF_002846655_0863	pilT
GCF_002846655	Bifidobacterium thermophilum	GCF_002846655_0867	Additional pilE
GCF_002846655	Bifidobacterium thermophilum	GCF_002846655_0915	tadZ
GCF_002846655	Bifidobacterium thermophilum	GCF_002846655_0917	tadA
GCF_002846655	Bifidobacterium thermophilum	GCF_002846655_0918	tadB
GCF_002846655	Bifidobacterium thermophilum	GCF_002846655_0919	tadC
GCF_002846655	Bifidobacterium thermophilum	GCF_002846655_0920	flp
GCF_002846655	Bifidobacterium thermophilum	GCF_002846655_0921	tadE
GCF_002846655	Bifidobacterium thermophilum	GCF_002846655_0922	tadF
GCF_002846655	Bifidobacterium thermophilum	GCF_002846655_0945	Additional pilT
GCF_002846655	Bifidobacterium thermophilum	GCF_002846655_1210	Additional pilT
GCF_002846655	Bifidobacterium thermophilum	GCF_002846655_1211	pilT
GCF_002846655	Bifidobacterium thermophilum	GCF_002846655_1212	pilB
GCF_002846655	Bifidobacterium thermophilum	GCF_002846655_1213	pilE/pilA
GCF_002846655	Bifidobacterium thermophilum	GCF_002846655_1214	pilV
GCF_002846655	Bifidobacterium thermophilum	GCF_002846655_1215	pilW
GCF_002846655	Bifidobacterium thermophilum	GCF_002846655_1216	pilC
GCF_002846655	Bifidobacterium thermophilum	GCF_002846655_1217	pilX
GCF_002846655	Bifidobacterium thermophilum	GCF_002846655_1218	pilD
GCF_002846655	Bifidobacterium thermophilum	GCF_002846655_1219	pilM
GCF_002846655	Bifidobacterium thermophilum	GCF_002846655_1220	pilN
GCF_002846655	Bifidobacterium thermophilum	GCF_002846655_1221	pilO
GCF_002846655	Bifidobacterium thermophilum	GCF_002846655_1329	Additional pilE
GCF_002860345	Bifidobacterium anseris	GCF_002860345_0489	tadV
GCF_002860345	Bifidobacterium anseris	GCF_002860345_1244	tadZ
GCF_002860345	Bifidobacterium anseris	GCF_002860345_1245	tadA
GCF_002860345	Bifidobacterium anseris	GCF_002860345_1246	tadB
GCF_002860345	Bifidobacterium anseris	GCF_002860345_1247	tadC
GCF_002860345	Bifidobacterium anseris	GCF_002860345_1248	flp
GCF_002860345	Bifidobacterium anseris	GCF_002860345_1249	tadE
GCF_002860345	Bifidobacterium anseris	GCF_002860345_1250	tadF
GCF_002860355	Bifidobacterium margollesii	GCF_002860355_1504	tadV
GCF_002860355	Bifidobacterium margollesii	GCF_002860355_1776	tadF
GCF_002860355	Bifidobacterium margollesii	GCF_002860355_1777	tadE
GCF_002860355	Bifidobacterium margollesii	GCF_002860355_1778	flp
GCF_002860355	Bifidobacterium margollesii	GCF_002860355_1779	tadC
GCF_002860355	Bifidobacterium margollesii	GCF_002860355_1780	tadB
GCF_002860355	Bifidobacterium margollesii	GCF_002860355_1781	tadA
GCF_002860355	Bifidobacterium margollesii	GCF_002860355_1782	tadZ
GCF_002860365	Bifidobacterium parmae	GCF_002860365_0470	tadF
GCF_002860365	Bifidobacterium parmae	GCF_002860365_0471	tadE
GCF_002860365	Bifidobacterium parmae	GCF_002860365_0472	flp
GCF_002860365	Bifidobacterium parmae	GCF_002860365_0477	tadZ
GCF_002860365	Bifidobacterium parmae	GCF_002860365_0478	tadA
GCF_002860365	Bifidobacterium parmae	GCF_002860365_0479	tadB
GCF_002860365	Bifidobacterium parmae	GCF_002860365_1500	tadV
GCF_003129905	Bifidobacterium callitrichidarum	GCF_003129905_0211	tadF
GCF_003129905	Bifidobacterium callitrichidarum	GCF_003129905_0212	tadE
GCF_003129905	Bifidobacterium callitrichidarum	GCF_003129905_0213	flp
GCF_003129905	Bifidobacterium callitrichidarum	GCF_003129905_0214	tadC
GCF_003129905	Bifidobacterium callitrichidarum	GCF_003129905_0215	tadB
GCF_003129905	Bifidobacterium callitrichidarum	GCF_003129905_0216	tadA
GCF_003129905	Bifidobacterium callitrichidarum	GCF_003129905_0217	tadZ
GCF_003129905	Bifidobacterium callitrichidarum	GCF_003129905_2057	tadV
GCF_003129925	Bifidobacterium catulorum	GCF_003129925_0138	tadV
GCF_003129925	Bifidobacterium catulorum	GCF_003129925_0664	tadZ
GCF_003129925	Bifidobacterium catulorum	GCF_003129925_0665	tadA
GCF_003129925	Bifidobacterium catulorum	GCF_003129925_0666	tadB
GCF_003129925	Bifidobacterium catulorum	GCF_003129925_0667	tadC
GCF_003129925	Bifidobacterium catulorum	GCF_003129925_0668	flp
GCF_003129925	Bifidobacterium catulorum	GCF_003129925_0669	tadE
GCF_003129925	Bifidobacterium catulorum	GCF_003129925_0670	tadF
GCF_003315615	Bifidobacterium xylocopae	GCF_003315615_0266	tadV
GCF_003315615	Bifidobacterium xylocopae	GCF_003315615_1108	tadZ
GCF_003315615	Bifidobacterium xylocopae	GCF_003315615_1109	tadA
GCF_003315615	Bifidobacterium xylocopae	GCF_003315615_1110	tadB
GCF_003315615	Bifidobacterium xylocopae	GCF_003315615_1111	tadC
GCF_003315615	Bifidobacterium xylocopae	GCF_003315615_1112	flp
GCF_003315615	Bifidobacterium xylocopae	GCF_003315615_1113	tadE
GCF_003315615	Bifidobacterium xylocopae	GCF_003315615_1114	tadF
GCF_003315635	Bifidobacterium aemilianum	GCF_003315635_0029	tadV
GCF_003315635	Bifidobacterium aemilianum	GCF_003315635_0465	tadZ
GCF_003315635	Bifidobacterium aemilianum	GCF_003315635_0466	tadA
GCF_003315635	Bifidobacterium aemilianum	GCF_003315635_0467	tadB
GCF_003315635	Bifidobacterium aemilianum	GCF_003315635_0468	tadC
GCF_003315635	Bifidobacterium aemilianum	GCF_003315635_0469	flp
GCF_003315635	Bifidobacterium aemilianum	GCF_003315635_0470	tadE
GCF_003315635	Bifidobacterium aemilianum	GCF_003315635_0471	tadF
GCF_003951095	Bifidobacterium goeldii	GCF_003951095_0176	tadV
GCF_003951095	Bifidobacterium goeldii	GCF_003951095_1081	tadF
GCF_003951095	Bifidobacterium goeldii	GCF_003951095_1082	tadE
GCF_003951095	Bifidobacterium goeldii	GCF_003951095_1083	flp
GCF_003951095	Bifidobacterium goeldii	GCF_003951095_1084	tadC
GCF_003951095	Bifidobacterium goeldii	GCF_003951095_1085	tadB
GCF_003951095	Bifidobacterium goeldii	GCF_003951095_1086	tadA
GCF_003951095	Bifidobacterium goeldii	GCF_003951095_1087	tadZ
GCF_003951975	Bifidobacterium dolichotidis	GCF_003951975_0514	tadV
GCF_003951975	Bifidobacterium dolichotidis	GCF_003951975_1212	tadF
GCF_003951975	Bifidobacterium dolichotidis	GCF_003951975_1213	tadE
GCF_003951975	Bifidobacterium dolichotidis	GCF_003951975_1214	flp
GCF_003951975	Bifidobacterium dolichotidis	GCF_003951975_1215	tadC
GCF_003951975	Bifidobacterium dolichotidis	GCF_003951975_1216	tadB
GCF_003951975	Bifidobacterium dolichotidis	GCF_003951975_1217	tadA
GCF_003951975	Bifidobacterium dolichotidis	GCF_003951975_1218	tadZ
GCF_003952005	Bifidobacterium callimiconis	GCF_003952005_0216	tadV
GCF_003952005	Bifidobacterium callimiconis	GCF_003952005_2099	tadE
GCF_003952005	Bifidobacterium callimiconis	GCF_003952005_2100	flp
GCF_003952005	Bifidobacterium callimiconis	GCF_003952005_2101	tadC
GCF_003952005	Bifidobacterium callimiconis	GCF_003952005_2102	tadB
GCF_003952005	Bifidobacterium callimiconis	GCF_003952005_2103	tadA
GCF_003952005	Bifidobacterium callimiconis	GCF_003952005_2104	tadZ
GCF_003952025	Bifidobacterium castoris	GCF_003952025_0428	tadV
GCF_003952025	Bifidobacterium castoris	GCF_003952025_0955	tadZ
GCF_003952025	Bifidobacterium castoris	GCF_003952025_0956	tadA
GCF_003952025	Bifidobacterium castoris	GCF_003952025_0957	tadB
GCF_003952025	Bifidobacterium castoris	GCF_003952025_0958	tadC
GCF_003952025	Bifidobacterium castoris	GCF_003952025_0959	flp
GCF_003952025	Bifidobacterium castoris	GCF_003952025_0960	tadE
GCF_003952025	Bifidobacterium castoris	GCF_003952025_0961	tadF
GCF_003952945	Bifidobacterium samirii	GCF_003952945_0642	tadZ
GCF_003952945	Bifidobacterium samirii	GCF_003952945_0643	tadA
GCF_003952945	Bifidobacterium samirii	GCF_003952945_0644	tadB
GCF_003952945	Bifidobacterium samirii	GCF_003952945_0645	tadC
GCF_003952945	Bifidobacterium samirii	GCF_003952945_0648	flp
GCF_003952945	Bifidobacterium samirii	GCF_003952945_0649	tadE
GCF_003952945	Bifidobacterium samirii	GCF_003952945_0650	tadF
GCF_003952945	Bifidobacterium samirii	GCF_003952945_1938	tadV
GCF_004135085	Bifidobacterium pullorum subsp. gallinarum	GCF_004135085_0900	tadV
GCF_004135085	Bifidobacterium pullorum subsp. gallinarum	GCF_004135085_1928	tadF
GCF_004135085	Bifidobacterium pullorum subsp. gallinarum	GCF_004135085_1929	tadE
GCF_004135085	Bifidobacterium pullorum subsp. gallinarum	GCF_004135085_1930	flp
GCF_004135085	Bifidobacterium pullorum subsp. gallinarum	GCF_004135085_1931	tadC
GCF_004135085	Bifidobacterium pullorum subsp. gallinarum	GCF_004135085_1932	tadB
GCF_004135085	Bifidobacterium pullorum subsp. gallinarum	GCF_004135085_1933	tadA
GCF_004135085	Bifidobacterium pullorum subsp. gallinarum	GCF_004135085_1934	tadZ
GCF_005405645	Bifidobacterium moukalabense	GCF_005405645_0089	tadV
GCF_005405645	Bifidobacterium moukalabense	GCF_005405645_0940	tadF
GCF_005405645	Bifidobacterium moukalabense	GCF_005405645_0941	tadE
GCF_005405645	Bifidobacterium moukalabense	GCF_005405645_0942	flp
GCF_005405645	Bifidobacterium moukalabense	GCF_005405645_0943	tadC
GCF_005405645	Bifidobacterium moukalabense	GCF_005405645_0944	tadB
GCF_005405645	Bifidobacterium moukalabense	GCF_005405645_0945	tadA
GCF_005405645	Bifidobacterium moukalabense	GCF_005405645_0946	tadZ
GCF_007559275	Bifidobacterium apousia	GCF_007559275_0169	tadZ
GCF_007559275	Bifidobacterium apousia	GCF_007559275_0170	tadA
GCF_007559275	Bifidobacterium apousia	GCF_007559275_0171	tadB
GCF_007559275	Bifidobacterium apousia	GCF_007559275_0172	tadC
GCF_007559275	Bifidobacterium apousia	GCF_007559275_0173	flp
GCF_007559275	Bifidobacterium apousia	GCF_007559275_0174	tadE
GCF_007559275	Bifidobacterium apousia	GCF_007559275_0175	tadF
GCF_007559275	Bifidobacterium apousia	GCF_007559275_1069	tadV
GCF_008698085	Bifidobacterium callitrichos	GCF_008698085_0152	tadV
GCF_008698085	Bifidobacterium callitrichos	GCF_008698085_1131	tadF
GCF_008698085	Bifidobacterium callitrichos	GCF_008698085_1132	tadE
GCF_008698085	Bifidobacterium callitrichos	GCF_008698085_1133	flp
GCF_008698085	Bifidobacterium callitrichos	GCF_008698085_1134	tadZ
GCF_008698085	Bifidobacterium callitrichos	GCF_008698085_1135	tadA
GCF_008698085	Bifidobacterium callitrichos	GCF_008698085_1136	tadB
GCF_008698145	Bifidobacterium vespertilionis	GCF_008698145_1410	tadV
GCF_008698145	Bifidobacterium vespertilionis	GCF_008698145_1976	tadF
GCF_008698145	Bifidobacterium vespertilionis	GCF_008698145_1977	tadE
GCF_008698145	Bifidobacterium vespertilionis	GCF_008698145_1978	flp
GCF_008698145	Bifidobacterium vespertilionis	GCF_008698145_1982	tadC
GCF_008698145	Bifidobacterium vespertilionis	GCF_008698145_1983	tadB
GCF_008698145	Bifidobacterium vespertilionis	GCF_008698145_1984	tadA
GCF_008698145	Bifidobacterium vespertilionis	GCF_008698145_1985	tadZ
GCF_008698235	Bifidobacterium rousetti	GCF_008698235_0952	tadV
GCF_008698235	Bifidobacterium rousetti	GCF_008698235_1735	tadB
GCF_008698235	Bifidobacterium rousetti	GCF_008698235_1736	tadA
GCF_008698235	Bifidobacterium rousetti	GCF_008698235_1737	tadZ
GCF_008698235	Bifidobacterium rousetti	GCF_008698235_1738	flp
GCF_008698235	Bifidobacterium rousetti	GCF_008698235_1739	tadE
GCF_008698235	Bifidobacterium rousetti	GCF_008698235_1740	tadF
GCF_009078285	Bifidobacterium jacchi	GCF_009078285_0436	tadZ
GCF_009078285	Bifidobacterium jacchi	GCF_009078285_0437	tadA
GCF_009078285	Bifidobacterium jacchi	GCF_009078285_0438	tadB
GCF_009078285	Bifidobacterium jacchi	GCF_009078285_0439	tadC
GCF_009078285	Bifidobacterium jacchi	GCF_009078285_0441	flp
GCF_009078285	Bifidobacterium jacchi	GCF_009078285_0442	tadE
GCF_009078285	Bifidobacterium jacchi	GCF_009078285_0443	tadF
GCF_009078285	Bifidobacterium jacchi	GCF_009078285_1250	tadV
GCF_009193305	Bifidobacterium cebidarum	GCF_009193305_0829	tadZ
GCF_009193305	Bifidobacterium cebidarum	GCF_009193305_0830	tadA
GCF_009193305	Bifidobacterium cebidarum	GCF_009193305_0831	tadB
GCF_009193305	Bifidobacterium cebidarum	GCF_009193305_0832	tadC
GCF_009193305	Bifidobacterium cebidarum	GCF_009193305_0833	flp
GCF_009193305	Bifidobacterium cebidarum	GCF_009193305_0834	tadE
GCF_009193305	Bifidobacterium cebidarum	GCF_009193305_0835	tadF
GCF_009193305	Bifidobacterium cebidarum	GCF_009193305_0969	tadV
GCF_009193355	Bifidobacterium leontopitheci	GCF_009193355_0617	tadV
GCF_009193355	Bifidobacterium leontopitheci	GCF_009193355_0939	tadZ
GCF_009193355	Bifidobacterium leontopitheci	GCF_009193355_0940	tadA
GCF_009193355	Bifidobacterium leontopitheci	GCF_009193355_0941	tadB
GCF_009193355	Bifidobacterium leontopitheci	GCF_009193355_0942	tadC
GCF_009193355	Bifidobacterium leontopitheci	GCF_009193355_0943	flp
GCF_009193355	Bifidobacterium leontopitheci	GCF_009193355_0944	tadE
GCF_009193355	Bifidobacterium leontopitheci	GCF_009193355_0945	tadF
GCF_009299475	Bifidobacterium avesanii	GCF_009299475_1259	tadZ
GCF_009299475	Bifidobacterium avesanii	GCF_009299475_1260	tadA
GCF_009299475	Bifidobacterium avesanii	GCF_009299475_1261	tadB
GCF_009299475	Bifidobacterium avesanii	GCF_009299475_1262	tadC
GCF_009299475	Bifidobacterium avesanii	GCF_009299475_1263	flp
GCF_009299475	Bifidobacterium avesanii	GCF_009299475_1264	tadE
GCF_009299475	Bifidobacterium avesanii	GCF_009299475_1265	tadF
GCF_009299475	Bifidobacterium avesanii	GCF_009299475_1459	tadV
GCF_009299485	Bifidobacterium apri	GCF_009299485_0109	Additional pilE
GCF_009299485	Bifidobacterium apri	GCF_009299485_0227	pilO
GCF_009299485	Bifidobacterium apri	GCF_009299485_0228	pilN
GCF_009299485	Bifidobacterium apri	GCF_009299485_0229	pilM
GCF_009299485	Bifidobacterium apri	GCF_009299485_0230	pilD
GCF_009299485	Bifidobacterium apri	GCF_009299485_0231	pilX
GCF_009299485	Bifidobacterium apri	GCF_009299485_0232	pilC
GCF_009299485	Bifidobacterium apri	GCF_009299485_0234	pilW
GCF_009299485	Bifidobacterium apri	GCF_009299485_0235	pilV
GCF_009299485	Bifidobacterium apri	GCF_009299485_0236	pilE/pilA
GCF_009299485	Bifidobacterium apri	GCF_009299485_0237	pilB
GCF_009299485	Bifidobacterium apri	GCF_009299485_0238	pilT
GCF_009299485	Bifidobacterium apri	GCF_009299485_1416	Additional pilE
GCF_009299485	Bifidobacterium apri	GCF_009299485_1417	Additional pilE
GCF_009299485	Bifidobacterium apri	GCF_009299485_1418	Additional pilE
GCF_009299485	Bifidobacterium apri	GCF_009299485_1433	Additional pilE
GCF_009299485	Bifidobacterium apri	GCF_009299485_1470	tadZ
GCF_009299485	Bifidobacterium apri	GCF_009299485_1471	tadA
GCF_009299485	Bifidobacterium apri	GCF_009299485_1472	tadB
GCF_009299485	Bifidobacterium apri	GCF_009299485_1473	tadC
GCF_009299485	Bifidobacterium apri	GCF_009299485_1474	flp
GCF_009299485	Bifidobacterium apri	GCF_009299485_1475	tadE
GCF_009299485	Bifidobacterium apri	GCF_009299485_1476	tadF
GCF_009299485	Bifidobacterium apri	GCF_009299485_1503	Additional pilT
GCF_009299505	Bifidobacterium ramosum	GCF_009299505_0858	tadZ
GCF_009299505	Bifidobacterium ramosum	GCF_009299505_0859	tadA
GCF_009299505	Bifidobacterium ramosum	GCF_009299505_0860	tadB
GCF_009299505	Bifidobacterium ramosum	GCF_009299505_0861	tadC
GCF_009299505	Bifidobacterium ramosum	GCF_009299505_0862	flp
GCF_009299505	Bifidobacterium ramosum	GCF_009299505_0863	tadE
GCF_009299505	Bifidobacterium ramosum	GCF_009299505_0864	tadF
GCF_009299505	Bifidobacterium ramosum	GCF_009299505_2052	tadV
GCF_009371875	Bifidobacterium tibiigranuli	GCF_009371875_0128	tadV
GCF_009371875	Bifidobacterium tibiigranuli	GCF_009371875_0711	tadZ
GCF_009371875	Bifidobacterium tibiigranuli	GCF_009371875_0712	tadA
GCF_009371875	Bifidobacterium tibiigranuli	GCF_009371875_0713	tadB
GCF_009371875	Bifidobacterium tibiigranuli	GCF_009371875_0714	tadC
GCF_009371875	Bifidobacterium tibiigranuli	GCF_009371875_0715	flp
GCF_009371875	Bifidobacterium tibiigranuli	GCF_009371875_0716	tadE
GCF_009371875	Bifidobacterium tibiigranuli	GCF_009371875_0717	tadF
GCF_009727065	Bifidobacterium canis	GCF_009727065_0365	tadV
GCF_009727065	Bifidobacterium canis	GCF_009727065_1078	tadZ
GCF_009727065	Bifidobacterium canis	GCF_009727065_1079	tadA
GCF_009727065	Bifidobacterium canis	GCF_009727065_1080	tadB
GCF_009727065	Bifidobacterium canis	GCF_009727065_1081	tadC
GCF_009727065	Bifidobacterium canis	GCF_009727065_1082	flp
GCF_009727065	Bifidobacterium canis	GCF_009727065_1083	tadE
GCF_009727065	Bifidobacterium canis	GCF_009727065_1084	tadF
GCF_010667615	Bifidobacterium choloepi	GCF_010667615_0232	tadV
GCF_010667615	Bifidobacterium choloepi	GCF_010667615_0824	tadF
GCF_010667615	Bifidobacterium choloepi	GCF_010667615_0825	tadE
GCF_010667615	Bifidobacterium choloepi	GCF_010667615_0826	flp
GCF_010667615	Bifidobacterium choloepi	GCF_010667615_0827	tadB
GCF_010667615	Bifidobacterium choloepi	GCF_010667615_0828	tadA
GCF_010667615	Bifidobacterium choloepi	GCF_010667615_0829	tadZ
GCF_010667645	Bifidobacterium platyrrhinorum	GCF_010667645_0433	tadV
GCF_010667645	Bifidobacterium platyrrhinorum	GCF_010667645_1186	tadB
GCF_010667645	Bifidobacterium platyrrhinorum	GCF_010667645_1187	tadA
GCF_010667645	Bifidobacterium platyrrhinorum	GCF_010667645_1188	tadZ
GCF_010667645	Bifidobacterium platyrrhinorum	GCF_010667645_1190	flp
GCF_010667645	Bifidobacterium platyrrhinorum	GCF_010667645_1191	tadE
GCF_010667645	Bifidobacterium platyrrhinorum	GCF_010667645_1192	tadF
GCF_010667655	Bifidobacterium saimiriisciurei	GCF_010667655_0269	tadV
GCF_010667655	Bifidobacterium saimiriisciurei	GCF_010667655_1697	tadF
GCF_010667655	Bifidobacterium saimiriisciurei	GCF_010667655_1698	tadE
GCF_010667655	Bifidobacterium saimiriisciurei	GCF_010667655_1699	flp
GCF_010667655	Bifidobacterium saimiriisciurei	GCF_010667655_1700	tadC
GCF_010667655	Bifidobacterium saimiriisciurei	GCF_010667655_1701	tadB
GCF_010667655	Bifidobacterium saimiriisciurei	GCF_010667655_1702	tadA
GCF_010667655	Bifidobacterium saimiriisciurei	GCF_010667655_1703	tadZ
GCF_010667685	Bifidobacterium aerophilum	GCF_010667685_0937	tadV
GCF_010667685	Bifidobacterium aerophilum	GCF_010667685_1678	tadZ
GCF_010667685	Bifidobacterium aerophilum	GCF_010667685_1679	tadA
GCF_010667685	Bifidobacterium aerophilum	GCF_010667685_1680	tadB
GCF_010667685	Bifidobacterium aerophilum	GCF_010667685_1681	tadC
GCF_010667685	Bifidobacterium aerophilum	GCF_010667685_1682	flp
GCF_010667685	Bifidobacterium aerophilum	GCF_010667685_1683	tadE
GCF_012932365	Bifidobacterium moraviense	GCF_012932365_0187	tadV
GCF_012932365	Bifidobacterium moraviense	GCF_012932365_1781	tadZ
GCF_012932365	Bifidobacterium moraviense	GCF_012932365_1782	tadA
GCF_012932365	Bifidobacterium moraviense	GCF_012932365_1783	tadB
GCF_012932365	Bifidobacterium moraviense	GCF_012932365_1784	tadC
GCF_012932365	Bifidobacterium moraviense	GCF_012932365_1785	flp
GCF_012932365	Bifidobacterium moraviense	GCF_012932365_1786	tadE
GCF_012932365	Bifidobacterium moraviense	GCF_012932365_1787	tadF
GCF_012932375	Bifidobacterium olomucense	GCF_012932375_1636	tadV
GCF_012932375	Bifidobacterium olomucense	GCF_012932375_2028	tadF
GCF_012932375	Bifidobacterium olomucense	GCF_012932375_2029	flp
GCF_012932375	Bifidobacterium olomucense	GCF_012932375_2030	tadC
GCF_012932375	Bifidobacterium olomucense	GCF_012932375_2031	tadB
GCF_012932375	Bifidobacterium olomucense	GCF_012932375_2032	tadA
GCF_012932375	Bifidobacterium olomucense	GCF_012932375_2033	tadZ
GCF_012932425	Bifidobacterium oedipodis	GCF_012932425_0414	tadV
GCF_012932425	Bifidobacterium oedipodis	GCF_012932425_0517	tadF
GCF_012932425	Bifidobacterium oedipodis	GCF_012932425_0518	tadE
GCF_012932425	Bifidobacterium oedipodis	GCF_012932425_0519	flp
GCF_012932425	Bifidobacterium oedipodis	GCF_012932425_0520	tadC
GCF_012932425	Bifidobacterium oedipodis	GCF_012932425_0521	tadB
GCF_012932425	Bifidobacterium oedipodis	GCF_012932425_0522	tadA
GCF_012932425	Bifidobacterium oedipodis	GCF_012932425_0523	tadZ
GCF_012932445	Bifidobacterium panos	GCF_012932445_1418	tadB
GCF_012932445	Bifidobacterium panos	GCF_012932445_1419	tadA
GCF_012932445	Bifidobacterium panos	GCF_012932445_1420	tadZ
GCF_012932445	Bifidobacterium panos	GCF_012932445_1423	flp
GCF_012932445	Bifidobacterium panos	GCF_012932445_1424	tadE
GCF_012932445	Bifidobacterium panos	GCF_012932445_1425	tadF
GCF_012932675	Bifidobacterium erythrocebi	GCF_012932675_0194	tadF
GCF_012932675	Bifidobacterium erythrocebi	GCF_012932675_0195	tadE
GCF_012932675	Bifidobacterium erythrocebi	GCF_012932675_0196	flp
GCF_012932675	Bifidobacterium erythrocebi	GCF_012932675_0197	tadZ
GCF_012932675	Bifidobacterium erythrocebi	GCF_012932675_0198	tadA
GCF_012932675	Bifidobacterium erythrocebi	GCF_012932675_0199	tadB
GCF_012932675	Bifidobacterium erythrocebi	GCF_012932675_1017	pilT
GCF_012932675	Bifidobacterium erythrocebi	GCF_012932675_1018	pilB
GCF_012932675	Bifidobacterium erythrocebi	GCF_012932675_1019	pilV
GCF_012932675	Bifidobacterium erythrocebi	GCF_012932675_1020	pilW
GCF_012932675	Bifidobacterium erythrocebi	GCF_012932675_1021	pilE
GCF_012932675	Bifidobacterium erythrocebi	GCF_012932675_1022	pilE/pilA
GCF_012932675	Bifidobacterium erythrocebi	GCF_012932675_1023	pilC
GCF_012932675	Bifidobacterium erythrocebi	GCF_012932675_1024	pilX
GCF_012932675	Bifidobacterium erythrocebi	GCF_012932675_1025	pilD
GCF_012932675	Bifidobacterium erythrocebi	GCF_012932675_1026	pilM
GCF_012932675	Bifidobacterium erythrocebi	GCF_012932675_1027	pilN
GCF_012932675	Bifidobacterium erythrocebi	GCF_012932675_1028	pilO
GCF_012932675	Bifidobacterium erythrocebi	GCF_012932675_1384	tadV
GCF_014898155	Bifidobacterium eulemuris	GCF_014898155_0212	tadV
GCF_014898155	Bifidobacterium eulemuris	GCF_014898155_1630	tadZ
GCF_014898155	Bifidobacterium eulemuris	GCF_014898155_1631	tadA
GCF_014898155	Bifidobacterium eulemuris	GCF_014898155_1632	tadB
GCF_014898155	Bifidobacterium eulemuris	GCF_014898155_1633	flp
GCF_014898155	Bifidobacterium eulemuris	GCF_014898155_1634	tadE
GCF_014898155	Bifidobacterium eulemuris	GCF_014898155_1635	tadF
GCF_014898175	Bifidobacterium lemurum	GCF_014898175_0608	tadF
GCF_014898175	Bifidobacterium lemurum	GCF_014898175_0609	tadE
GCF_014898175	Bifidobacterium lemurum	GCF_014898175_0610	flp
GCF_014898175	Bifidobacterium lemurum	GCF_014898175_0611	tadB
GCF_014898175	Bifidobacterium lemurum	GCF_014898175_0612	tadA
GCF_014898175	Bifidobacterium lemurum	GCF_014898175_0613	tadZ
GCF_014898175	Bifidobacterium lemurum	GCF_014898175_2019	tadV
GCF_014898195	Bifidobacterium subtile	GCF_014898195_1238	tadV
GCF_014898195	Bifidobacterium subtile	GCF_014898195_1791	tadF
GCF_014898195	Bifidobacterium subtile	GCF_014898195_1792	tadE
GCF_014898195	Bifidobacterium subtile	GCF_014898195_1793	flp
GCF_014898195	Bifidobacterium subtile	GCF_014898195_1794	tadC
GCF_014898195	Bifidobacterium subtile	GCF_014898195_1795	tadB
GCF_014898195	Bifidobacterium subtile	GCF_014898195_1796	tadA
GCF_014898195	Bifidobacterium subtile	GCF_014898195_1797	tadZ
GCF_016101585	Bifidobacterium polysaccharolyticum	GCF_016101585_0135	tadV
GCF_016101585	Bifidobacterium polysaccharolyticum	GCF_016101585_0944	tadF
GCF_016101585	Bifidobacterium polysaccharolyticum	GCF_016101585_0945	tadE
GCF_016101585	Bifidobacterium polysaccharolyticum	GCF_016101585_0946	flp
GCF_016101585	Bifidobacterium polysaccharolyticum	GCF_016101585_0947	tadC
GCF_016101585	Bifidobacterium polysaccharolyticum	GCF_016101585_0948	tadB
GCF_016101585	Bifidobacterium polysaccharolyticum	GCF_016101585_0949	tadA
GCF_016101585	Bifidobacterium polysaccharolyticum	GCF_016101585_0950	tadZ
GCF_016102005	Bifidobacterium choladohabitans	GCF_016102005_0557	tadF
GCF_016102005	Bifidobacterium choladohabitans	GCF_016102005_0558	tadE
GCF_016102005	Bifidobacterium choladohabitans	GCF_016102005_0559	flp
GCF_016102005	Bifidobacterium choladohabitans	GCF_016102005_0560	tadC
GCF_016102005	Bifidobacterium choladohabitans	GCF_016102005_0561	tadB
GCF_016102005	Bifidobacterium choladohabitans	GCF_016102005_0562	tadA
GCF_016102005	Bifidobacterium choladohabitans	GCF_016102005_0563	tadZ
GCF_016102005	Bifidobacterium choladohabitans	GCF_016102005_1122	tadV
GCF_017132755	Bifidobacterium longum subsp. suillum	GCF_017132755_1000	tadZ
GCF_017132755	Bifidobacterium longum subsp. suillum	GCF_017132755_1001	tadA
GCF_017132755	Bifidobacterium longum subsp. suillum	GCF_017132755_1002	tadB
GCF_017132755	Bifidobacterium longum subsp. suillum	GCF_017132755_1003	tadC
GCF_017132755	Bifidobacterium longum subsp. suillum	GCF_017132755_1004	flp
GCF_017132755	Bifidobacterium longum subsp. suillum	GCF_017132755_1005	tadF
GCF_017132755	Bifidobacterium longum subsp. suillum	GCF_017132755_1733	tadV
GCF_017357045	Bifidobacterium imperatoris	GCF_017357045_0777	tadZ
GCF_017357045	Bifidobacterium imperatoris	GCF_017357045_0778	tadA
GCF_017357045	Bifidobacterium imperatoris	GCF_017357045_0779	tadB
GCF_017357045	Bifidobacterium imperatoris	GCF_017357045_0780	tadC
GCF_017357045	Bifidobacterium imperatoris	GCF_017357045_0781	flp
GCF_017357045	Bifidobacterium imperatoris	GCF_017357045_0782	tadF
GCF_017357045	Bifidobacterium imperatoris	GCF_017357045_1756	tadV
GCF_017378515	Bifidobacterium saguini	GCF_017378515_0196	tadV
GCF_017378515	Bifidobacterium saguini	GCF_017378515_1090	tadF
GCF_017378515	Bifidobacterium saguini	GCF_017378515_1091	flp
GCF_017378515	Bifidobacterium saguini	GCF_017378515_1092	tadC
GCF_017378515	Bifidobacterium saguini	GCF_017378515_1093	tadB
GCF_017378515	Bifidobacterium saguini	GCF_017378515_1094	tadA
GCF_017378515	Bifidobacterium saguini	GCF_017378515_1095	tadZ
GCF_017894325	Bifidobacterium bifidum	GCF_017894325_0848	tadV
GCF_017894325	Bifidobacterium bifidum	GCF_017894325_1708	tadF
GCF_017894325	Bifidobacterium bifidum	GCF_017894325_1709	flp
GCF_017894325	Bifidobacterium bifidum	GCF_017894325_1710	tadC
GCF_017894325	Bifidobacterium bifidum	GCF_017894325_1712	tadB
GCF_017894325	Bifidobacterium bifidum	GCF_017894325_1713	tadA
GCF_017894325	Bifidobacterium bifidum	GCF_017894325_1714	tadZ
GCF_018555385	Bifidobacterium santillanense	GCF_018555385_0122	tadV
GCF_018555385	Bifidobacterium santillanense	GCF_018555385_0642	tadB
GCF_018555385	Bifidobacterium santillanense	GCF_018555385_0643	tadA
GCF_018555385	Bifidobacterium santillanense	GCF_018555385_0644	tadZ
GCF_018555385	Bifidobacterium santillanense	GCF_018555385_0803	flp
GCF_018555385	Bifidobacterium santillanense	GCF_018555385_0804	tadE
GCF_018555385	Bifidobacterium santillanense	GCF_018555385_0805	tadF
GCF_018555435	Bifidobacterium amazonense	GCF_018555435_0584	tadV
GCF_018555435	Bifidobacterium amazonense	GCF_018555435_1954	tadZ
GCF_018555435	Bifidobacterium amazonense	GCF_018555435_1955	tadA
GCF_018555435	Bifidobacterium amazonense	GCF_018555435_1956	tadB
GCF_018555435	Bifidobacterium amazonense	GCF_018555435_1957	tadC
GCF_018555435	Bifidobacterium amazonense	GCF_018555435_2115	tadC
GCF_018555435	Bifidobacterium amazonense	GCF_018555435_2116	flp
GCF_018555435	Bifidobacterium amazonense	GCF_018555435_2117	tadE
GCF_018555435	Bifidobacterium amazonense	GCF_018555435_2118	tadF
GCF_018555455	Bifidobacterium colobi	GCF_018555455_0317	tadF
GCF_018555455	Bifidobacterium colobi	GCF_018555455_0318	tadE
GCF_018555455	Bifidobacterium colobi	GCF_018555455_0319	flp
GCF_018555455	Bifidobacterium colobi	GCF_018555455_0326	tadC
GCF_018555455	Bifidobacterium colobi	GCF_018555455_0327	tadB
GCF_018555455	Bifidobacterium colobi	GCF_018555455_0328	tadA
GCF_018555455	Bifidobacterium colobi	GCF_018555455_0329	tadZ
GCF_018555455	Bifidobacterium colobi	GCF_018555455_1476	tadV
GCF_019331675	Bifidobacterium miconisargentati	GCF_019331675_0396	tadV
GCF_019331675	Bifidobacterium miconisargentati	GCF_019331675_1757	tadZ
GCF_019331675	Bifidobacterium miconisargentati	GCF_019331675_1758	tadA
GCF_019331675	Bifidobacterium miconisargentati	GCF_019331675_1759	tadB
GCF_019331675	Bifidobacterium miconisargentati	GCF_019331675_1760	tadC
GCF_019331675	Bifidobacterium miconisargentati	GCF_019331675_1761	flp
GCF_019331675	Bifidobacterium miconisargentati	GCF_019331675_1762	tadE
GCF_019331675	Bifidobacterium miconisargentati	GCF_019331675_1763	tadF
GCF_019331695	Bifidobacterium pluvialisilvae	GCF_019331695_0545	tadV
GCF_019331695	Bifidobacterium pluvialisilvae	GCF_019331695_1584	tadF
GCF_019331695	Bifidobacterium pluvialisilvae	GCF_019331695_1585	tadE
GCF_019331695	Bifidobacterium pluvialisilvae	GCF_019331695_1586	flp
GCF_019331695	Bifidobacterium pluvialisilvae	GCF_019331695_1587	tadC
GCF_019331695	Bifidobacterium pluvialisilvae	GCF_019331695_1588	tadB
GCF_019331695	Bifidobacterium pluvialisilvae	GCF_019331695_1589	tadA
GCF_019331695	Bifidobacterium pluvialisilvae	GCF_019331695_1590	tadZ
GCF_019331715	Bifidobacterium simiiventris	GCF_019331715_1244	tadV
GCF_019331715	Bifidobacterium simiiventris	GCF_019331715_2021	tadZ
GCF_019331715	Bifidobacterium simiiventris	GCF_019331715_2022	tadA
GCF_019331715	Bifidobacterium simiiventris	GCF_019331715_2023	tadB
GCF_019331715	Bifidobacterium simiiventris	GCF_019331715_2024	tadC
GCF_019331715	Bifidobacterium simiiventris	GCF_019331715_2025	flp
GCF_019331715	Bifidobacterium simiiventris	GCF_019331715_2026	tadE
GCF_019331715	Bifidobacterium simiiventris	GCF_019331715_2027	tadF
GCF_019331725	Bifidobacterium saguinibicoloris	GCF_019331725_0205	tadV
GCF_019331725	Bifidobacterium saguinibicoloris	GCF_019331725_1007	tadF
GCF_019331725	Bifidobacterium saguinibicoloris	GCF_019331725_1008	tadE
GCF_019331725	Bifidobacterium saguinibicoloris	GCF_019331725_1009	flp
GCF_019331725	Bifidobacterium saguinibicoloris	GCF_019331725_1010	tadZ
GCF_019331725	Bifidobacterium saguinibicoloris	GCF_019331725_1011	tadA
GCF_019331725	Bifidobacterium saguinibicoloris	GCF_019331725_1012	tadB
GCF_019331735	Bifidobacterium miconis	GCF_019331735_0084	tadV
GCF_019331735	Bifidobacterium miconis	GCF_019331735_1064	tadZ
GCF_019331735	Bifidobacterium miconis	GCF_019331735_1065	tadA
GCF_019331735	Bifidobacterium miconis	GCF_019331735_1066	tadB
GCF_019331735	Bifidobacterium miconis	GCF_019331735_1067	tadC
GCF_019331735	Bifidobacterium miconis	GCF_019331735_1068	flp
GCF_019331735	Bifidobacterium miconis	GCF_019331735_1069	tadE
GCF_019331735	Bifidobacterium miconis	GCF_019331735_1070	tadF
GCF_019331775	Bifidobacterium phasiani	GCF_019331775_0023	tadV
GCF_019331775	Bifidobacterium phasiani	GCF_019331775_0842	tadF
GCF_019331775	Bifidobacterium phasiani	GCF_019331775_0843	tadE
GCF_019331775	Bifidobacterium phasiani	GCF_019331775_0844	flp
GCF_019331775	Bifidobacterium phasiani	GCF_019331775_0845	tadC
GCF_019331775	Bifidobacterium phasiani	GCF_019331775_0846	tadB
GCF_019331775	Bifidobacterium phasiani	GCF_019331775_0847	tadA
GCF_019331775	Bifidobacterium phasiani	GCF_019331775_0848	tadZ
GCF_019331805	Bifidobacterium pongonis	GCF_019331805_0031	tadB
GCF_019331805	Bifidobacterium pongonis	GCF_019331805_0032	tadA
GCF_019331805	Bifidobacterium pongonis	GCF_019331805_0033	tadZ
GCF_019331805	Bifidobacterium pongonis	GCF_019331805_0034	flp
GCF_019331805	Bifidobacterium pongonis	GCF_019331805_0035	tadE
GCF_019331805	Bifidobacterium pongonis	GCF_019331805_0036	tadF
GCF_019331805	Bifidobacterium pongonis	GCF_019331805_0173	tadF
GCF_019331805	Bifidobacterium pongonis	GCF_019331805_0174	tadE
GCF_019331805	Bifidobacterium pongonis	GCF_019331805_0175	flp
GCF_019331805	Bifidobacterium pongonis	GCF_019331805_0176	tadZ
GCF_019331805	Bifidobacterium pongonis	GCF_019331805_0177	tadA
GCF_019331805	Bifidobacterium pongonis	GCF_019331805_0178	tadB
GCF_019331805	Bifidobacterium pongonis	GCF_019331805_0677	tadV
GCF_019331805	Bifidobacterium pongonis	GCF_019331805_1549	pilO
GCF_019331805	Bifidobacterium pongonis	GCF_019331805_1550	pilN
GCF_019331805	Bifidobacterium pongonis	GCF_019331805_1551	pilM
GCF_019331805	Bifidobacterium pongonis	GCF_019331805_1552	pilD
GCF_019331805	Bifidobacterium pongonis	GCF_019331805_1553	pilX
GCF_019331805	Bifidobacterium pongonis	GCF_019331805_1554	pilC
GCF_019331805	Bifidobacterium pongonis	GCF_019331805_1555	pilE/pilA
GCF_019331805	Bifidobacterium pongonis	GCF_019331805_1556	pilE
GCF_019331805	Bifidobacterium pongonis	GCF_019331805_1687	pilW
GCF_019331805	Bifidobacterium pongonis	GCF_019331805_1688	pilV
GCF_019331805	Bifidobacterium pongonis	GCF_019331805_1689	pilB
GCF_019331805	Bifidobacterium pongonis	GCF_019331805_1690	pilT
GCF_020884755	Bifidobacterium mizhiense	GCF_020884755_0014	tadV
GCF_020884755	Bifidobacterium mizhiense	GCF_020884755_0643	tadF
GCF_020884755	Bifidobacterium mizhiense	GCF_020884755_0644	tadE
GCF_020884755	Bifidobacterium mizhiense	GCF_020884755_0645	flp
GCF_020884755	Bifidobacterium mizhiense	GCF_020884755_0646	tadC
GCF_020884755	Bifidobacterium mizhiense	GCF_020884755_0647	tadB
GCF_020884755	Bifidobacterium mizhiense	GCF_020884755_0648	tadA
GCF_020884755	Bifidobacterium mizhiense	GCF_020884755_0649	tadZ
GCF_022691205	Bifidobacterium pseudolongum subsp. pseudolongum	GCF_022691205_0166	tadZ
GCF_022691205	Bifidobacterium pseudolongum subsp. pseudolongum	GCF_022691205_0167	tadA
GCF_022691205	Bifidobacterium pseudolongum subsp. pseudolongum	GCF_022691205_0168	tadB
GCF_022691205	Bifidobacterium pseudolongum subsp. pseudolongum	GCF_022691205_0169	tadC
GCF_022691205	Bifidobacterium pseudolongum subsp. pseudolongum	GCF_022691205_0170	flp
GCF_022691205	Bifidobacterium pseudolongum subsp. pseudolongum	GCF_022691205_0171	tadE
GCF_022691205	Bifidobacterium pseudolongum subsp. pseudolongum	GCF_022691205_0172	tadF
GCF_022691205	Bifidobacterium pseudolongum subsp. pseudolongum	GCF_022691205_0898	tadV
GCF_036322895	Bifidobacterium adolescentis	GCF_036322895_0120	tadZ
GCF_036322895	Bifidobacterium adolescentis	GCF_036322895_0121	tadA
GCF_036322895	Bifidobacterium adolescentis	GCF_036322895_0122	tadB
GCF_036322895	Bifidobacterium adolescentis	GCF_036322895_0123	tadC
GCF_036322895	Bifidobacterium adolescentis	GCF_036322895_0124	flp
GCF_036322895	Bifidobacterium adolescentis	GCF_036322895_0125	tadE
GCF_036322895	Bifidobacterium adolescentis	GCF_036322895_0126	tadF
GCF_036322895	Bifidobacterium adolescentis	GCF_036322895_0772	tadV
GCF_036322895	Bifidobacterium adolescentis	GCF_036322895_1415	pilO
GCF_036322895	Bifidobacterium adolescentis	GCF_036322895_1416	pilN
GCF_036322895	Bifidobacterium adolescentis	GCF_036322895_1417	pilM
GCF_036322895	Bifidobacterium adolescentis	GCF_036322895_1418	pilD
GCF_036322895	Bifidobacterium adolescentis	GCF_036322895_1419	pilX
GCF_036322895	Bifidobacterium adolescentis	GCF_036322895_1420	pilC
GCF_036322895	Bifidobacterium adolescentis	GCF_036322895_1421	pilE
GCF_036322895	Bifidobacterium adolescentis	GCF_036322895_1422	pilW
GCF_036322895	Bifidobacterium adolescentis	GCF_036322895_1423	pilV
GCF_036322895	Bifidobacterium adolescentis	GCF_036322895_1424	pilB
GCF_036322895	Bifidobacterium adolescentis	GCF_036322895_1425	pilT
GCF_036986835	Bifidobacterium apis	GCF_036986835_0136	tadZ
GCF_036986835	Bifidobacterium apis	GCF_036986835_0137	tadA
GCF_036986835	Bifidobacterium apis	GCF_036986835_0138	tadB
GCF_036986835	Bifidobacterium apis	GCF_036986835_0139	tadC
GCF_036986835	Bifidobacterium apis	GCF_036986835_0140	flp
GCF_036986835	Bifidobacterium apis	GCF_036986835_0141	tadE
GCF_036986835	Bifidobacterium apis	GCF_036986835_0142	tadF
GCF_036986835	Bifidobacterium apis	GCF_036986835_0748	tadV
GCF_036987015	Bifidobacterium indicum	GCF_036987015_0519	tadV
GCF_036987015	Bifidobacterium indicum	GCF_036987015_1288	tadF
GCF_036987015	Bifidobacterium indicum	GCF_036987015_1289	tadE
GCF_036987015	Bifidobacterium indicum	GCF_036987015_1290	flp
GCF_036987015	Bifidobacterium indicum	GCF_036987015_1291	tadC
GCF_036987015	Bifidobacterium indicum	GCF_036987015_1292	tadB
GCF_036987015	Bifidobacterium indicum	GCF_036987015_1293	tadA
GCF_036987015	Bifidobacterium indicum	GCF_036987015_1294	tadZ
GCF_037963085	Bifidobacterium favimelis	GCF_037963085_0153	tadZ
GCF_037963085	Bifidobacterium favimelis	GCF_037963085_0154	tadA
GCF_037963085	Bifidobacterium favimelis	GCF_037963085_0155	tadB
GCF_037963085	Bifidobacterium favimelis	GCF_037963085_0156	tadC
GCF_037963085	Bifidobacterium favimelis	GCF_037963085_0157	flp
GCF_037963085	Bifidobacterium favimelis	GCF_037963085_0158	tadE
GCF_037963085	Bifidobacterium favimelis	GCF_037963085_0159	tadF
GCF_037963085	Bifidobacterium favimelis	GCF_037963085_0729	tadV
GCF_039521285	Bifidobacterium pullorum subsp. pullorum	GCF_039521285_0269	tadV
GCF_039521285	Bifidobacterium pullorum subsp. pullorum	GCF_039521285_1301	tadF
GCF_039521285	Bifidobacterium pullorum subsp. pullorum	GCF_039521285_1302	tadE
GCF_039521285	Bifidobacterium pullorum subsp. pullorum	GCF_039521285_1303	flp
GCF_039521285	Bifidobacterium pullorum subsp. pullorum	GCF_039521285_1304	tadC
GCF_039521285	Bifidobacterium pullorum subsp. pullorum	GCF_039521285_1305	tadB
GCF_039521285	Bifidobacterium pullorum subsp. pullorum	GCF_039521285_1306	tadA
GCF_039521285	Bifidobacterium pullorum subsp. pullorum	GCF_039521285_1307	tadZ
GCF_040095915	Bifidobacterium hominidis	GCF_040095915_0887	tadZ
GCF_040095915	Bifidobacterium hominidis	GCF_040095915_0888	tadA
GCF_040095915	Bifidobacterium hominidis	GCF_040095915_0889	tadB
GCF_040095915	Bifidobacterium hominidis	GCF_040095915_0890	tadC
GCF_040095915	Bifidobacterium hominidis	GCF_040095915_0891	flp
GCF_040095915	Bifidobacterium hominidis	GCF_040095915_0892	tadE
GCF_040095915	Bifidobacterium hominidis	GCF_040095915_0893	tadF
GCF_040095915	Bifidobacterium hominidis	GCF_040095915_1124	tadV
GCF_040095915	Bifidobacterium hominidis	GCF_040095915_1307	pilT
GCF_040095915	Bifidobacterium hominidis	GCF_040095915_1308	pilB
GCF_040095915	Bifidobacterium hominidis	GCF_040095915_1309	pilV
GCF_040095915	Bifidobacterium hominidis	GCF_040095915_1310	pilW
GCF_040095915	Bifidobacterium hominidis	GCF_040095915_1311	pilE
GCF_040095915	Bifidobacterium hominidis	GCF_040095915_1312	pilC
GCF_040095915	Bifidobacterium hominidis	GCF_040095915_1313	pilX
GCF_040095915	Bifidobacterium hominidis	GCF_040095915_1314	pilD
GCF_040095915	Bifidobacterium hominidis	GCF_040095915_1315	pilM
GCF_040095915	Bifidobacterium hominidis	GCF_040095915_1316	pilN
GCF_040095915	Bifidobacterium hominidis	GCF_040095915_1317	pilO
GCF_041080795	Bifidobacterium aquikefiricola	GCF_041080795_0459	tadZ
GCF_041080795	Bifidobacterium aquikefiricola	GCF_041080795_0460	tadA
GCF_041080795	Bifidobacterium aquikefiricola	GCF_041080795_0461	tadB
GCF_041080795	Bifidobacterium aquikefiricola	GCF_041080795_0462	tadC
GCF_041080795	Bifidobacterium aquikefiricola	GCF_041080795_0463	flp
GCF_041080795	Bifidobacterium aquikefiricola	GCF_041080795_0464	tadE
GCF_041080795	Bifidobacterium aquikefiricola	GCF_041080795_0465	tadF
GCF_041080795	Bifidobacterium aquikefiricola	GCF_041080795_0963	tadV
GCF_041080835	Bifidobacterium fermentum	GCF_041080835_0484	tadV
GCF_041080835	Bifidobacterium fermentum	GCF_041080835_1529	tadZ
GCF_041080835	Bifidobacterium fermentum	GCF_041080835_1530	tadA
GCF_041080835	Bifidobacterium fermentum	GCF_041080835_1531	tadB
GCF_041080835	Bifidobacterium fermentum	GCF_041080835_1532	tadC
GCF_041080835	Bifidobacterium fermentum	GCF_041080835_1533	flp
GCF_041080835	Bifidobacterium fermentum	GCF_041080835_1534	tadE
GCF_041080835	Bifidobacterium fermentum	GCF_041080835_1535	tadF
GCF_042846865	Bifidobacterium apicola	GCF_042846865_0082	tadV
GCF_042846865	Bifidobacterium apicola	GCF_042846865_1059	tadZ
GCF_042846865	Bifidobacterium apicola	GCF_042846865_1060	tadA
GCF_042846865	Bifidobacterium apicola	GCF_042846865_1061	tadB
GCF_042846865	Bifidobacterium apicola	GCF_042846865_1062	tadC
GCF_042846865	Bifidobacterium apicola	GCF_042846865_1063	flp
GCF_042846865	Bifidobacterium apicola	GCF_042846865_1064	tadE
GCF_042846865	Bifidobacterium apicola	GCF_042846865_1065	tadF
GCF_045689695	Bifidobacterium longum subsp. iuvenis	GCF_045689695_0151	tadZ
GCF_045689695	Bifidobacterium longum subsp. iuvenis	GCF_045689695_0152	tadA
GCF_045689695	Bifidobacterium longum subsp. iuvenis	GCF_045689695_0153	tadB
GCF_045689695	Bifidobacterium longum subsp. iuvenis	GCF_045689695_0154	tadC
GCF_045689695	Bifidobacterium longum subsp. iuvenis	GCF_045689695_0155	flp
GCF_045689695	Bifidobacterium longum subsp. iuvenis	GCF_045689695_0156	tadE
GCF_045689695	Bifidobacterium longum subsp. iuvenis	GCF_045689695_0157	tadF
GCF_045689695	Bifidobacterium longum subsp. iuvenis	GCF_045689695_0859	tadV
GCF_900094885	Bifidobacterium commune	GCF_900094885_0587	tadZ
GCF_900094885	Bifidobacterium commune	GCF_900094885_0588	tadA
GCF_900094885	Bifidobacterium commune	GCF_900094885_0589	tadB
GCF_900094885	Bifidobacterium commune	GCF_900094885_0590	tadC
GCF_900094885	Bifidobacterium commune	GCF_900094885_0591	flp
GCF_900094885	Bifidobacterium commune	GCF_900094885_0592	tadE
GCF_900094885	Bifidobacterium commune	GCF_900094885_0593	tadF
GCF_900094885	Bifidobacterium commune	GCF_900094885_1097	tadV
GCF_900129045	Bifidobacterium merycicum	GCF_900129045_0482	tadV
GCF_900129045	Bifidobacterium merycicum	GCF_900129045_0726	tadF
GCF_900129045	Bifidobacterium merycicum	GCF_900129045_0727	tadE
GCF_900129045	Bifidobacterium merycicum	GCF_900129045_0728	flp
GCF_900129045	Bifidobacterium merycicum	GCF_900129045_0729	tadZ
GCF_900129045	Bifidobacterium merycicum	GCF_900129045_0730	tadA
GCF_900129045	Bifidobacterium merycicum	GCF_900129045_0731	tadB
GCF_900129045	Bifidobacterium merycicum	GCF_900129045_1252	pilT
GCF_900129045	Bifidobacterium merycicum	GCF_900129045_1253	pilB
GCF_900129045	Bifidobacterium merycicum	GCF_900129045_1254	pilV
GCF_900129045	Bifidobacterium merycicum	GCF_900129045_1255	pilW
GCF_900129045	Bifidobacterium merycicum	GCF_900129045_1256	pilE
GCF_900129045	Bifidobacterium merycicum	GCF_900129045_1257	pilE/pilA
GCF_900129045	Bifidobacterium merycicum	GCF_900129045_1258	pilC
GCF_900129045	Bifidobacterium merycicum	GCF_900129045_1259	pilX
GCF_900129045	Bifidobacterium merycicum	GCF_900129045_1260	pilD
GCF_900129045	Bifidobacterium merycicum	GCF_900129045_1261	pilM
GCF_900129045	Bifidobacterium merycicum	GCF_900129045_1262	pilN
GCF_900129045	Bifidobacterium merycicum	GCF_900129045_1263	pilO
GCF_900637215	Bifidobacterium longum subsp. infantis	GCF_900637215_0149	tadZ
GCF_900637215	Bifidobacterium longum subsp. infantis	GCF_900637215_0150	tadA
GCF_900637215	Bifidobacterium longum subsp. infantis	GCF_900637215_0151	tadB
GCF_900637215	Bifidobacterium longum subsp. infantis	GCF_900637215_0152	tadC
GCF_900637215	Bifidobacterium longum subsp. infantis	GCF_900637215_0153	flp
GCF_900637215	Bifidobacterium longum subsp. infantis	GCF_900637215_0154	tadF
GCF_900637215	Bifidobacterium longum subsp. infantis	GCF_900637215_1648	tadV

## Sheet: Table_S3
Table S3. Bifidobacterial genomes used to investigate the T4P distribution.
Assembly Accession	Species Name	Strain Name
GCF_000003135.1	Bifidobacterium longum subsp. longum	ATCC 55813
GCF_000010425.1	Bifidobacterium adolescentis	ATCC 15703
GCF_000020425.1	Bifidobacterium longum subsp. infantis	SM 20088
GCF_000021425.1	Bifidobacterium animalis subsp. lactis	AD011
GCF_000022705.1	Bifidobacterium animalis subsp. lactis	Bl-04
GCF_000022965.1	Bifidobacterium animalis subsp. lactis	DSM 10140
GCF_000024445.1	Bifidobacterium dentium	Bd1
GCF_000025245.1	Bifidobacterium animalis subsp. lactis	BB-12
GCF_000025245.2	Bifidobacterium animalis subsp. lactis	BB-12
GCF_000092325.1	Bifidobacterium longum subsp. longum	JDM301
GCF_000092765.1	Bifidobacterium animalis subsp. lactis	V9
GCF_000146775.1	Bifidobacterium dentium	TCC 27679
GCF_000149165.1	Bifidobacterium dentium	CVIHMP022
GCF_000154085.1	Bifidobacterium adolescentis	L2-32 Scfld0239
GCF_000155395.1	Bifidobacterium bifidum	NCIMB 41171
GCF_000155415.1	Bifidobacterium longum subsp. infantis	CUG 52486
GCF_000156635.1	Bifidobacterium angulatum	SM 20098
GCF_000158015.1	Bifidobacterium breve	DSM 20213
GCF_000164965.1	Bifidobacterium bifidum	S17
GCF_000165905.1	Bifidobacterium bifidum	PRL2010
GCF_000166315.1	Bifidobacterium longum subsp. longum	BBMN68
GCF_000172135.1	Bifidobacterium dentium	TCC 27678
GCF_000172535.1	Bifidobacterium animalis subsp. lactis	HN019
GCF_000173375.1	Bifidobacterium gallicum	SM 20093
GCF_000173435.1	Bifidobacterium pseudocatenulatum	SM 20438
GCF_000196555.1	Bifidobacterium longum subsp. longum	JCM 1217
GCF_000196575.1	Bifidobacterium longum subsp. infantis	57F
GCF_000210755.1	Bifidobacterium longum subsp. longum	F8
GCF_000213865.1	Bifidobacterium breve	ACS-071-V-Sch8b
GCF_000219455.1	Bifidobacterium longum subsp. longum	KACC 91563
GCF_000220135.1	Bifidobacterium breve	UCC2003
GCF_000220885.1	Bifidobacterium animalis subsp. lactis	CNCM I-2494
GCF_000224965.2	Bifidobacterium animalis subsp. lactis	BLC1
GCF_000226175.1	Bifidobacterium breve	DPC 6330
GCF_000240765.1	Bifidobacterium animalis subsp. lactis	BS 01
GCF_000247755.1	Bifidobacterium breve	CECT 7263
GCF_000260715.1	Bifidobacterium animalis subsp. animalis	ATCC 25527
GCF_000261205.1	Bifidobacterium longum subsp. longum	2-2B
GCF_000261225.1	Bifidobacterium longum subsp. longum	35B
GCF_000261245.1	Bifidobacterium longum subsp. longum	1-6B
GCF_000261265.1	Bifidobacterium longum subsp. longum	44B
GCF_000265095.1	Bifidobacterium bifidum	BGN4
GCF_000269965.1	Bifidobacterium longum subsp. infantis	SM 20088
GCF_000273525.1	Bifidobacterium bifidum	NCIMB 41171
GCF_000277325.1	Bifidobacterium animalis subsp. lactis	B420
GCF_000277345.1	Bifidobacterium animalis subsp. lactis	Bi-07
GCF_000299595.1	Bifidobacterium bifidum	LMG 13195
GCF_000300215.1	Bifidobacterium bifidum	IPLA 20015
GCF_000304215.1	Bifidobacterium asteroides	RL2011
GCF_000347695.1	Bifidobacterium thermophilum	BL67
GCF_000410595.1	Bifidobacterium longum subsp. longum	CMCC P0001
GCF_000411435.1	Bifidobacterium breve	HPH0326
GCF_000414215.1	Bifidobacterium animalis subsp. lactis	Bl12
GCF_000414215.2	Bifidobacterium animalis subsp. lactis	Bl12
GCF_000420565.1	Bifidobacterium magnum	SM 20222 G478DRAFT
GCF_000421685.1	Bifidobacterium minimum	SM 20102 H555DRAFT
GCF_000426405.1	Bifidobacterium subtile	SM 20096 K314DRAFT
GCF_000426425.1	Bifidobacterium thermacidophilum	SM 15837 K315DRAFT
GCF_000429745.1	Bifidobacterium tsurumiense	SM 17777 G479DRAFT
GCF_000435235.1	Bifidobacterium adolescentis	CAG:119
GCF_000435915.1	Bifidobacterium bifidum	CAG:234
GCF_000436815.1	Bifidobacterium pseudocatenulatum	AG:263
GCF_000466525.1	Bifidobacterium bifidum	ATCC 29521
GCF_000466545.1	Bifidobacterium breve	JCP7499
GCF_000471945.1	Bifidobacterium animalis subsp. lactis	ATCC 27673
GCF_000484675.1	Bifidobacterium choerinum	SM 20434 K312DRAFT
GCF_000522505.1	Bifidobacterium moukalabense	SM 27321 DSM27321 C01
GCF_000568875.1	Bifidobacterium breve	31L
GCF_000568895.1	Bifidobacterium breve	2L
GCF_000568955.1	Bifidobacterium breve	12L
GCF_000568955.2	Bifidobacterium breve	12L
GCF_000568975.1	Bifidobacterium breve	JCM 7017
GCF_000569015.1	Bifidobacterium breve	JCM 7019
GCF_000569035.1	Bifidobacterium breve	NCFB 2258
GCF_000569055.1	Bifidobacterium breve	689b
GCF_000569075.1	Bifidobacterium breve	S27
GCF_000612705.1	Bifidobacterium animalis subsp. lactis	CECT 8145
GCF_000687575.1	Bifidobacterium thermophilum	SM 20212 T540DRAFT
GCF_000687595.1	Bifidobacterium pseudolongum subsp. globosum	SM 20092 T539DRAFT
GCF_000687615.1	Bifidobacterium boum	SM 20432 T536DRAFT
GCF_000687635.1	Bifidobacterium ruminantium	SM 6489 T534DRAFT
GCF_000702865.1	Bifidobacterium adolescentis	DSM 20087 T509DRAFT
GCF_000706765.1	Bifidobacterium coryneforme	SM 20214
GCF_000708005.1	Bifidobacterium pseudocatenulatum	IPLA36007
GCF_000730025.1	Bifidobacterium longum subsp. longum	EK5 seq1
GCF_000730035.1	Bifidobacterium longum subsp. longum	17-1B seq1
GCF_000730045.1	Bifidobacterium longum subsp. longum	72B seq1
GCF_000730055.1	Bifidobacterium longum subsp. longum	7-1B seq1
GCF_000730105.1	Bifidobacterium longum subsp. longum	1-5B seq1
GCF_000730125.1	Bifidobacterium longum subsp. infantis	K3
GCF_000730135.1	Bifidobacterium longum subsp. longum	EK13 seq1
GCF_000737845.1	Bifidobacterium bombi	SM 19703 DSM19703 C1
GCF_000737865.1	Bifidobacterium coryneforme	LMG18911
GCF_000737885.1	Bifidobacterium adolescentis	22L
GCF_000738005.1	Bifidobacterium crudilactis	LMG 23609
GCF_000741065.1	Bifidobacterium angulatum	LMG 11039
GCF_000741085.1	Bifidobacterium bifidum	LMG 11041
GCF_000741095.1	Bifidobacterium actinocoloniiforme	SM 22766
GCF_000741125.1	Bifidobacterium breve	LMG 13208
GCF_000741135.1	Bifidobacterium choerinum	LMG 10510
GCF_000741165.1	Bifidobacterium biavatii	SM 23969
GCF_000741175.1	Bifidobacterium callitrichos	SM 23973
GCF_000741205.1	Bifidobacterium gallicum	SM 20093
GCF_000741215.1	Bifidobacterium pullorum subsp. gallinarum	LMG 11586
GCF_000741245.1	Bifidobacterium longum subsp. longum	LMG 13197
GCF_000741255.1	Bifidobacterium magnum	LMG 11591
GCF_000741285.1	Bifidobacterium mongoliense	SM 21395
GCF_000741295.1	Bifidobacterium pseudolongum subsp. globosum	MG 11569
GCF_000741325.1	Bifidobacterium pseudolongum subsp. pseudolongum	MG 11571
GCF_000741365.1	Bifidobacterium ruminantium	LMG 21811
GCF_000741375.1	Bifidobacterium pullorum subsp. saeculare	SM 6531
GCF_000741405.1	Bifidobacterium scardovii	MG 21589
GCF_000741415.1	Bifidobacterium adolescentis	JCM 15918
GCF_000741445.1	Bifidobacterium porcinum	MG 21689
GCF_000741455.1	Bifidobacterium thermacidophilum	MG 21395
GCF_000741485.1	Bifidobacterium animalis subsp. animalis	LMG 10508
GCF_000741495.1	Bifidobacterium thermophilum	JCM 1207
GCF_000741525.1	Bifidobacterium bohemicum	SM 22767
GCF_000741535.1	Bifidobacterium boum	LMG 10736
GCF_000741575.1	Bifidobacterium cuniculi	LMG 10738
GCF_000741605.1	Bifidobacterium catenulatum subsp. kashiwanohense	SM 21854
GCF_000741615.1	Bifidobacterium merycicum	LMG 11341
GCF_000741625.1	Bifidobacterium longum subsp. suis	LMG 21814
GCF_000741645.1	Bifidobacterium minimum	LMG 11592
GCF_000741685.1	Bifidobacterium pseudocatenulatum	SM 20438
GCF_000741695.1	Bifidobacterium reuteri	SM 23975
GCF_000741705.1	Bifidobacterium psychraerophilum	MG 21775
GCF_000741715.1	Bifidobacterium saguini	SM 23967
GCF_000741765.1	Bifidobacterium tsurumiense	JCM 13495
GCF_000741775.1	Bifidobacterium subtile	MG 11597
GCF_000741785.1	Bifidobacterium stellenboschense	SM 23968
GCF_000770925.1	Bifidobacterium ruminantium	SM 6489
GCF_000770945.1	Bifidobacterium merycicum	SM 6492
GCF_000770965.1	Bifidobacterium pullorum subsp. saeculare	SM 6531
GCF_000770985.1	Bifidobacterium scardovii	SM 13734
GCF_000771005.1	Bifidobacterium thermacidophilum	SM 15837
GCF_000771045.1	Bifidobacterium porcinum	SM 17755
GCF_000771065.1	Bifidobacterium tsurumiense	SM 17777
GCF_000771085.1	Bifidobacterium bombi	SM 19703
GCF_000771105.1	Bifidobacterium longum subsp. infantis	SM 20088
GCF_000771125.1	Bifidobacterium asteroides	SM 20089
GCF_000771145.1	Bifidobacterium pseudolongum subsp. globosum	SM 20092
GCF_000771165.1	Bifidobacterium gallicum	SM 20093
GCF_000771185.1	Bifidobacterium subtile	SM 20096
GCF_000771205.1	Bifidobacterium angulatum	SM 20098
GCF_000771225.1	Bifidobacterium pseudolongum subsp. pseudolongum	DSM 20099
GCF_000771245.1	Bifidobacterium minimum	SM 20102
GCF_000771265.1	Bifidobacterium thermophilum	SM 20210
GCF_000771285.1	Bifidobacterium longum subsp. suis	SM 20211
GCF_000771305.1	Bifidobacterium breve	DSM 20213
GCF_000771325.1	Bifidobacterium coryneforme	SM 20214
GCF_000771345.1	Bifidobacterium coryneforme	SM 20216
GCF_000771365.1	Bifidobacterium magnum	SM 20222
GCF_000771385.1	Bifidobacterium boum	SM 20432
GCF_000771405.1	Bifidobacterium pullorum subsp. pullorum	SM 20433
GCF_000771425.1	Bifidobacterium choerinum	SM 20434
GCF_000771445.1	Bifidobacterium pseudocatenulatum	MG 10505
GCF_000771465.1	Bifidobacterium cuniculi	SM 20435
GCF_000771485.1	Bifidobacterium bifidum	ATCC 29521
GCF_000771505.1	Bifidobacterium pullorum subsp. gallinarum	SM 20670
GCF_000771525.1	Bifidobacterium mongoliense	SM 21395
GCF_000771545.1	Bifidobacterium catenulatum subsp. kashiwanohense	SM 21854
GCF_000771565.1	Bifidobacterium psychraerophilum	SM 22366
GCF_000771585.1	Bifidobacterium actinocoloniiforme	SM 22766
GCF_000771605.1	Bifidobacterium bohemicum	SM 22767
GCF_000771625.1	Bifidobacterium saguini	SM 23967
GCF_000771645.1	Bifidobacterium biavatii	SM 23969
GCF_000771665.1	Bifidobacterium callitrichos	SM 23973
GCF_000771685.1	Bifidobacterium reuteri	SM 23975
GCF_000771705.1	Bifidobacterium adolescentis	JCM 15918
GCF_000771725.1	Bifidobacterium dentium	SM 20436
GCF_000772485.1	Bifidobacterium longum subsp. longum	GT15
GCF_000786175.1	Bifidobacterium longum subsp. longum	VMKB44
GCF_000816205.1	Bifidobacterium animalis subsp. lactis	KLDS 2.0603
GCF_000817995.1	Bifidobacterium adolescentis	BB23
GCF_000818055.1	Bifidobacterium animalis subsp. lactis	BF052
GCF_000825005.1	Bifidobacterium longum subsp. infantis	BIC1206122787
GCF_000825025.1	Bifidobacterium longum subsp. infantis	BIC1307292462
GCF_000825045.1	Bifidobacterium longum subsp. infantis	BIC1401111250
GCF_000825065.1	Bifidobacterium longum subsp. infantis	BIC1401212621a
GCF_000825085.1	Bifidobacterium longum subsp. infantis	BIC1401212621b
GCF_000825105.1	Bifidobacterium longum subsp. infantis	BIB1401242951
GCF_000825125.1	Bifidobacterium longum subsp. infantis	BIB1401272845a
GCF_000825145.1	Bifidobacterium longum subsp. infantis	BIB1401272845b
GCF_000829865.1	Bifidobacterium adolescentis	IVS-1 2512205472
GCF_000940535.1	Bifidobacterium pseudocatenulatum	CECT 7765
GCF_000966445.1	Bifidobacterium angulatum	GT102
GCF_000966445.2	Bifidobacterium angulatum	GT102
GCF_000967185.1	Bifidobacterium kimbladii	Bin2N
GCF_000967205.1	Bifidobacterium coryneforme	Bma6
GCF_000967265.1	Bifidobacterium mellis	Bin7N
GCF_000970835.1	Bifidobacterium polysaccharolyticum	Hma3N
GCF_001005065.1	Bifidobacterium scardovii	SM 13734
GCF_001010915.1	Bifidobacterium adolescentis	50
GCF_001020245.1	Bifidobacterium bifidum	A8
GCF_001020255.1	Bifidobacterium bifidum	156B
GCF_001020265.1	Bifidobacterium bifidum	IPLA 20017
GCF_001020275.1	Bifidobacterium bifidum	LMG 11582
GCF_001020325.1	Bifidobacterium bifidum	LMG 13200
GCF_001020335.1	Bifidobacterium bifidum	LMG 11583
GCF_001020355.1	Bifidobacterium bifidum	85B
GCF_001020375.1	Bifidobacterium bifidum	324B
GCF_001020405.1	Bifidobacterium bifidum	IPLA 20015
GCF_001020415.1	Bifidobacterium bifidum	LMG 13195
GCF_001025135.1	Bifidobacterium bifidum	ATCC 29521
GCF_001025155.1	Bifidobacterium angulatum	SM 20098
GCF_001025175.1	Bifidobacterium breve	DSM 20213
GCF_001025215.1	Bifidobacterium pseudocatenulatum	MG 10505
GCF_001039715.1	Bifidobacterium animalis subsp. animalis	IM386
GCF_001042595.1	Bifidobacterium dentium	SM 20436 strain JCM 1195
GCF_001042615.1	Bifidobacterium catenulatum subsp. kashiwanohense	SM 21854 strain JCM 15439
GCF_001042635.1	Bifidobacterium scardovii	CM 12489
GCF_001050555.1	Bifidobacterium longum subsp. longum	CECT 7347
GCF_001051015.1	Bifidobacterium longum subsp. infantis	CECT 7210
GCF_001051015.2	Bifidobacterium longum subsp. infantis	CECT 7210
GCF_001059475.1	Bifidobacterium scardovii	981 BLON
GCF_001189355.1	Bifidobacterium breve	BBRI4 BBRI4 C01
GCF_001263395.1	Bifidobacterium actinocoloniiforme	SM 22766
GCF_001263835.1	Bifidobacterium animalis subsp. animalis	MCC 1489 M1489 001
GCF_001263845.1	Bifidobacterium breve	MCC 0476 M0476 001
GCF_001263855.1	Bifidobacterium breve	MCC 1114 M1114 001
GCF_001263865.1	Bifidobacterium animalis subsp. animalis	MCC 0499 M0499 001
GCF_001263915.1	Bifidobacterium breve	MCC 1128 M1128 001
GCF_001263935.1	Bifidobacterium breve	MCC 1605 M1605 001
GCF_001263945.1	Bifidobacterium animalis subsp. animalis	MCC 0483 M0483 001
GCF_001263975.1	Bifidobacterium animalis subsp. lactis	ATCC 27536 A27536 001
GCF_001263985.1	Bifidobacterium animalis subsp. lactis	ATCC 27674 A27674 001
GCF_001264015.1	Bifidobacterium animalis subsp. lactis	ATCC 27673 A27673 001
GCF_001264035.1	Bifidobacterium breve	MCC 0305 M0305 001
GCF_001264045.1	Bifidobacterium breve	MCC 0121 M0121 001
GCF_001264055.1	Bifidobacterium animalis subsp. animalis	ATCC 27672 A27672 001
GCF_001264095.1	Bifidobacterium breve	MCC 1094 M1094 001
GCF_001264105.1	Bifidobacterium breve	MCC 1340 M1340 001
GCF_001264135.1	Bifidobacterium breve	MCC 1454 M1454 001
GCF_001264155.1	Bifidobacterium breve	MCC 1604 M1604 001
GCF_001275745.1	Bifidobacterium longum subsp. longum	BLOI2 BLOI2 C01
GCF_001281305.1	Bifidobacterium longum subsp. infantis	BT1
GCF_001281345.1	Bifidobacterium bifidum	BF3
GCF_001281425.1	Bifidobacterium breve	BR3
GCF_001311295.1	Bifidobacterium breve	DSM 20213
GCF_001311705.1	Bifidobacterium bifidum	JCM 1254
GCF_001405035.1	Bifidobacterium pseudocatenulatum	2789STDY5834840
GCF_001405355.1	Bifidobacterium bifidum	2789STDY5608877
GCF_001406215.1	Bifidobacterium adolescentis	2789STDY5834850
GCF_001406455.1	Bifidobacterium adolescentis	2789STDY5608824
GCF_001406735.1	Bifidobacterium adolescentis	2789STDY5608862
GCF_001417815.1	Bifidobacterium aesculapii	DSM 26737
GCF_001446255.1	Bifidobacterium longum subsp. longum	NCIMB8809
GCF_001446275.1	Bifidobacterium longum subsp. longum	CCUG30698
GCF_001447955.1	Bifidobacterium longum subsp. longum	9
GCF_001447975.1	Bifidobacterium longum subsp. longum	7
GCF_001516925.1	Bifidobacterium longum subsp. longum	MC-42
GCF_001546225.1	Bifidobacterium bifidum	MJR8628B
GCF_001546235.1	Bifidobacterium breve	GED8481
GCF_001595435.1	Bifidobacterium bifidum	91
GCF_001685685.1	Bifidobacterium bifidum	BI-14
GCF_001685705.1	Bifidobacterium breve	BR-06
GCF_001685725.1	Bifidobacterium breve	BR-07
GCF_001685745.1	Bifidobacterium breve	BR-10
GCF_001685765.1	Bifidobacterium breve	BR-14
GCF_001685785.1	Bifidobacterium breve	BR-15
GCF_001685805.1	Bifidobacterium breve	BR-19
GCF_001685825.1	Bifidobacterium breve	BR-20
GCF_001685845.1	Bifidobacterium breve	BR-21
GCF_001685865.1	Bifidobacterium breve	BR-A29
GCF_001685885.1	Bifidobacterium breve	BR-C29
GCF_001685905.1	Bifidobacterium breve	BR-H29
GCF_001685925.1	Bifidobacterium breve	BR-I29
GCF_001685945.1	Bifidobacterium breve	BR-L29
GCF_001685965.1	Bifidobacterium pseudocatenulatum	CA-05
GCF_001685985.1	Bifidobacterium pseudocatenulatum	CA-B29
GCF_001686005.1	Bifidobacterium pseudocatenulatum	CA-C29
GCF_001686025.1	Bifidobacterium pseudocatenulatum	CA-D29
GCF_001686045.1	Bifidobacterium pseudocatenulatum	CA-K29a
GCF_001686065.1	Bifidobacterium pseudocatenulatum	CA-K29b
GCF_001686085.1	Bifidobacterium dentium	DE-29
GCF_001686105.1	Bifidobacterium longum subsp. infantis	IN-07
GCF_001686125.1	Bifidobacterium longum subsp. infantis	IN-F29
GCF_001686145.1	Bifidobacterium longum subsp. longum	LO-06
GCF_001686165.1	Bifidobacterium longum subsp. longum	LO-10
GCF_001686185.1	Bifidobacterium longum subsp. longum	LO-21
GCF_001686205.1	Bifidobacterium longum subsp. longum	LO-C29
GCF_001686225.1	Bifidobacterium longum subsp. longum	LO-K29a
GCF_001686245.1	Bifidobacterium longum subsp. longum	LO-K29b
GCF_001688645.1	Bifidobacterium animalis subsp. animalis	YL2
GCF_001688645.2	Bifidobacterium animalis subsp. animalis	YL2
GCF_001725985.1	Bifidobacterium longum subsp. longum	AH1206
GCF_001756865.1	Bifidobacterium adolescentis	Km 4
GCF_001870705.1	Bifidobacterium longum subsp. suis	BSM11-5 112
GCF_001870755.1	Bifidobacterium longum subsp. infantis	TPY12-1 117
GCF_001892925.1	Bifidobacterium animalis subsp. lactis	46
GCF_001892965.1	Bifidobacterium longum subsp. longum	296B
GCF_001895165.1	Bifidobacterium lemurum	DSM 28807T
GCF_001940535.1	Bifidobacterium longum subsp. longum	W11
GCF_001990225.1	Bifidobacterium breve	LMC520
GCF_002027265.1	Bifidobacterium breve	CECT7263
GCF_002075865.1	Bifidobacterium breve	1900B
GCF_002075945.1	Bifidobacterium pseudocatenulatum	1896B
GCF_002075955.1	Bifidobacterium dentium	1893B
GCF_002075965.1	Bifidobacterium adolescentis	1892B
GCF_002076025.1	Bifidobacterium longum subsp. infantis	1888B
GCF_002076055.1	Bifidobacterium breve	1891B
GCF_002076075.1	Bifidobacterium breve	1889B
GCF_002076105.1	Bifidobacterium bifidum	1887B
GCF_002107925.1	Bifidobacterium adolescentis	42B
GCF_002107955.1	Bifidobacterium adolescentis	70B
GCF_002107975.1	Bifidobacterium adolescentis	AL12-4
GCF_002107995.1	Bifidobacterium adolescentis	LMG 10734
GCF_002108015.1	Bifidobacterium adolescentis	487B
GCF_002108035.1	Bifidobacterium adolescentis	703B
GCF_002108035.2	Bifidobacterium adolescentis	703B
GCF_002108045.1	Bifidobacterium adolescentis	AD2-8
GCF_002108075.1	Bifidobacterium adolescentis	AL46-2
GCF_002108095.1	Bifidobacterium adolescentis	AL46-7
GCF_002108135.1	Bifidobacterium adolescentis	LMG 10733
GCF_002108155.1	Bifidobacterium adolescentis	LMG 11579
GCF_002108165.1	Bifidobacterium adolescentis	LMG 18897
GCF_002114145.1	Bifidobacterium bifidum	ICIS-310
GCF_002221565.2	Bifidobacterium animalis subsp. animalis	YL2
GCF_002234915.1	Bifidobacterium vansinderenii	Tam10B
GCF_002259645.1	Bifidobacterium tissieri	SM 100201
GCF_002259665.1	Bifidobacterium lemurum	DSM 28807
GCF_002259685.1	Bifidobacterium eulemuris	DSM 100216
GCF_002259745.1	Bifidobacterium myosotis	DSM 100196
GCF_002259755.1	Bifidobacterium hapali	DSM 100202
GCF_002259795.1	Bifidobacterium aquikefiri	LMG 28769
GCF_002271255.1	Bifidobacterium pseudocatenulatum	1E
GCF_002271275.1	Bifidobacterium breve	7E
GCF_002286915.1	Bifidobacterium italicum	Rab10A
GCF_002286935.1	Bifidobacterium criceti	Ham19E
GCF_002469385.1	Bifidobacterium bifidum	1 G1971
GCF_002706665.1	Bifidobacterium pseudolongum subsp. globosum	SM 20092
GCF_002715865.1	Bifidobacterium asteroides	SM 20089
GCF_002761235.1	Bifidobacterium choerinum	FMB-1
GCF_002802865.1	Bifidobacterium scaligerum	TRE D
GCF_002802875.1	Bifidobacterium primatium	TRE 1
GCF_002802905.1	Bifidobacterium simiarum	TRI 7
GCF_002802915.1	Bifidobacterium felsineum	TRE H
GCF_002803775.1	Bifidobacterium animalis subsp. lactis	BM 25
GCF_002813205.1	Bifidobacterium psychraerophilum	SM 22366 Ga0074744 11
GCF_002838225.1	Bifidobacterium breve	DRBB26
GCF_002838245.1	Bifidobacterium breve	NRBB01
GCF_002838265.1	Bifidobacterium breve	NRBB02
GCF_002838285.1	Bifidobacterium breve	NRBB04
GCF_002838305.1	Bifidobacterium breve	NRBB11
GCF_002838325.1	Bifidobacterium breve	NRBB09
GCF_002838345.1	Bifidobacterium breve	NRBB57
GCF_002838365.1	Bifidobacterium breve	NRBB50
GCF_002838385.1	Bifidobacterium breve	NRBB52
GCF_002838405.1	Bifidobacterium breve	NRBB51
GCF_002838425.1	Bifidobacterium breve	NRBB56
GCF_002838445.1	Bifidobacterium breve	DRBB27
GCF_002838465.1	Bifidobacterium breve	017W439
GCF_002838485.1	Bifidobacterium breve	215W447a
GCF_002838505.1	Bifidobacterium breve	DRBB28
GCF_002838525.1	Bifidobacterium breve	180W83
GCF_002838545.1	Bifidobacterium breve	082W48
GCF_002838565.1	Bifidobacterium breve	139W423
GCF_002838585.1	Bifidobacterium breve	CNCM I-4321
GCF_002838605.1	Bifidobacterium breve	NRBB18
GCF_002838625.1	Bifidobacterium breve	NRBB19
GCF_002838645.1	Bifidobacterium breve	NRBB20
GCF_002838665.1	Bifidobacterium breve	NRBB27
GCF_002838685.1	Bifidobacterium breve	NRBB49
GCF_002838705.1	Bifidobacterium breve	DRBB29
GCF_002838725.1	Bifidobacterium breve	DRBB30
GCF_002838745.1	Bifidobacterium breve	NRBB08
GCF_002845845.1	Bifidobacterium bifidum	PRI 1
GCF_002846655.1	Bifidobacterium thermophilum	1543B
GCF_002846675.1	Bifidobacterium pseudolongum subsp. globosum	1744B
GCF_002846685.1	Bifidobacterium pseudolongum subsp. globosum	1619B
GCF_002846715.1	Bifidobacterium pseudolongum subsp. globosum	1549B
GCF_002846725.1	Bifidobacterium pseudolongum subsp. pseudolongum	1595B
GCF_002846755.1	Bifidobacterium pseudolongum subsp. pseudolongum	1370B
GCF_002846775.1	Bifidobacterium pseudolongum subsp. globosum	1520B
GCF_002846785.1	Bifidobacterium thermophilum	1542B
GCF_002846815.1	Bifidobacterium pseudolongum subsp. globosum	1524B
GCF_002846835.1	Bifidobacterium pseudolongum subsp. globosum	1747B
GCF_002846845.1	Bifidobacterium pseudolongum subsp. globosum	1734B
GCF_002846875.1	Bifidobacterium pseudolongum subsp. globosum	1691B
GCF_002846895.1	Bifidobacterium asteroides	1460B
GCF_002860345.1	Bifidobacterium anseris	Goo31D
GCF_002860355.1	Bifidobacterium margollesii	Uis1B
GCF_002860365.1	Bifidobacterium parmae	Uis4E
GCF_002860405.1	Bifidobacterium imperatoris	Tam1G
GCF_002861455.1	Bifidobacterium breve	UMB0915
GCF_002871815.1	Bifidobacterium breve	UMB0089
GCF_002914815.1	Bifidobacterium animalis subsp. lactis	BL03
GCF_002914865.1	Bifidobacterium breve	BB02
GCF_002914895.1	Bifidobacterium animalis subsp. lactis	BI04
GCF_003024945.1	Bifidobacterium callitrichos	UMA51805
GCF_003024955.1	Bifidobacterium callitrichos	UMA51804
GCF_003030905.1	Bifidobacterium adolescentis	1-11
GCF_003094645.1	Bifidobacterium bifidum	DS33 23 DS33 23 1
GCF_003094715.1	Bifidobacterium bifidum	DS32 23 DS32 3 1
GCF_003094735.1	Bifidobacterium bifidum	DS31 23 DS31 23 1
GCF_003094755.1	Bifidobacterium bifidum	DS30 23 DS30 23 1
GCF_003094775.1	Bifidobacterium animalis subsp. lactis	DS27 2 DS27 2 1
GCF_003094795.1	Bifidobacterium bifidum	DS25 23 DS25 23 1
GCF_003094815.1	Bifidobacterium animalis subsp. lactis	DS24 2 DS24 2 1
GCF_003094835.1	Bifidobacterium animalis subsp. lactis	DS23 2 DS23 2 1
GCF_003094915.1	Bifidobacterium animalis subsp. lactis	CF3 2 CF3 2 1
GCF_003094995.1	Bifidobacterium longum subsp. longum	DS32
GCF_003095015.1	Bifidobacterium animalis subsp. lactis	DS28 2 DS28 2 1
GCF_003095035.1	Bifidobacterium bifidum	DS26 23 DS26 23 1
GCF_003095095.1	Bifidobacterium breve	DS15 17 DS15 17 1
GCF_003129905.1	Bifidobacterium callitrichidarum	TRI 5 DS8229454 c1
GCF_003129925.1	Bifidobacterium catulorum	MRM 8.19 DS8229455 c1
GCF_003202665.1	Bifidobacterium indicum	ESL0197 Ga0133550 11
GCF_003202695.1	Bifidobacterium asteroides	ESL0200 Ga0133553 101
GCF_003202715.1	Bifidobacterium asteroides	ESL0198 Ga0133551 101
GCF_003202755.1	Bifidobacterium asteroides	ESL0199 Ga0133552 11
GCF_003202855.1	Bifidobacterium asteroides	ESL0170 Ga0133549 11
GCF_003315615.1	Bifidobacterium xylocopae	XV2 ctg 1
GCF_003315635.1	Bifidobacterium aemilianum	XV10
GCF_003342655.1	Bifidobacterium longum subsp. longum	BORI
GCF_003370105.1	Bifidobacterium breve	N6D12 C1090
GCF_003370125.1	Bifidobacterium breve	W20-13 C1351
GCF_003370155.1	Bifidobacterium breve	12-4 C3519
GCF_003370175.1	Bifidobacterium breve	322-1 C3225
GCF_003370195.1	Bifidobacterium breve	30-1 C4489
GCF_003370265.1	Bifidobacterium breve	W56 C4577
GCF_003370295.1	Bifidobacterium breve	91-1 C3963
GCF_003390735.1	Bifidobacterium bifidum	S6
GCF_003390755.1	Bifidobacterium animalis subsp. lactis	S7
GCF_003428375.1	Bifidobacterium animalis subsp. lactis	IDCC4301
GCF_003429385.1	Bifidobacterium adolescentis	6
GCF_003436025.1	Bifidobacterium pseudocatenulatum	TM10-1
GCF_003436105.1	Bifidobacterium pseudocatenulatum	TM08-2
GCF_003436135.1	Bifidobacterium bifidum	TM07-4AC
GCF_003436185.1	Bifidobacterium adolescentis	TM06-4
GCF_003436315.1	Bifidobacterium pseudocatenulatum	TM07-3AT
GCF_003436545.1	Bifidobacterium pseudocatenulatum	TM04-13
GCF_003436575.1	Bifidobacterium bifidum	TM04-12
GCF_003436635.1	Bifidobacterium bifidum	TM02-17
GCF_003436655.1	Bifidobacterium bifidum	TM02-15
GCF_003436675.1	Bifidobacterium pseudocatenulatum	TM01-4
GCF_003436955.1	Bifidobacterium pseudocatenulatum	TF08-3AT
GCF_003437075.1	Bifidobacterium pseudocatenulatum	TF07-45
GCF_003437155.1	Bifidobacterium pseudocatenulatum	TF07-23
GCF_003437175.1	Bifidobacterium bifidum	TF07-22
GCF_003437325.1	Bifidobacterium bifidum	TF06-14AC
GCF_003437345.1	Bifidobacterium bifidum	TF06-13
GCF_003437435.1	Bifidobacterium pseudocatenulatum	TM05-11
GCF_003437735.1	Bifidobacterium adolescentis	TF06-2AC
GCF_003437755.1	Bifidobacterium adolescentis	TF06-29
GCF_003437775.1	Bifidobacterium adolescentis	TF06-10AC
GCF_003437785.1	Bifidobacterium bifidum	TF05-39
GCF_003437825.1	Bifidobacterium pseudocatenulatum	TF05-2AC
GCF_003437835.1	Bifidobacterium pseudocatenulatum	TF05-19AC
GCF_003437945.1	Bifidobacterium bifidum	TF05-1
GCF_003438015.1	Bifidobacterium pseudocatenulatum	OM10-8
GCF_003438405.1	Bifidobacterium pseudocatenulatum	OM05-2
GCF_003439655.1	Bifidobacterium pseudocatenulatum	OF05-12
GCF_003457765.1	Bifidobacterium adolescentis	AF28-4AC
GCF_003458805.1	Bifidobacterium adolescentis	AF21-27
GCF_003458965.1	Bifidobacterium pseudocatenulatum	AF26-1
GCF_003459475.1	Bifidobacterium pseudocatenulatum	AF20-20AC
GCF_003459865.1	Bifidobacterium pseudocatenulatum	AF18-2AC
GCF_003460425.1	Bifidobacterium pseudocatenulatum	AF17-20AC
GCF_003462885.1	Bifidobacterium adolescentis	OF04-5
GCF_003462895.1	Bifidobacterium adolescentis	OF04-9AC
GCF_003463265.1	Bifidobacterium pseudocatenulatum	OF01-21AC
GCF_003463425.1	Bifidobacterium pseudocatenulatum	OF01-8
GCF_003463455.1	Bifidobacterium pseudocatenulatum	OF01-2
GCF_003463505.1	Bifidobacterium pseudocatenulatum	OF01-12
GCF_003463615.1	Bifidobacterium pseudocatenulatum	CF01-1
GCF_003464325.1	Bifidobacterium adolescentis	AF15-3
GCF_003464925.1	Bifidobacterium pseudocatenulatum	AF12-8LB-d
GCF_003465065.1	Bifidobacterium pseudocatenulatum	AF12-10-6.0
GCF_003465135.1	Bifidobacterium pseudocatenulatum	AF11-18
GCF_003465205.1	Bifidobacterium adolescentis	AF14-56
GCF_003465385.1	Bifidobacterium pseudocatenulatum	AF12-8A-LB
GCF_003465425.1	Bifidobacterium bifidum	AF11-25B
GCF_003465775.1	Bifidobacterium pseudocatenulatum	AF03-28
GCF_003466105.1	Bifidobacterium pseudocatenulatum	AF02-36-1
GCF_003466335.1	Bifidobacterium adolescentis	TM06-51
GCF_003466365.1	Bifidobacterium bifidum	TM06-5
GCF_003466395.1	Bifidobacterium bifidum	TM06-10
GCF_003466485.1	Bifidobacterium bifidum	TM05-15
GCF_003467065.1	Bifidobacterium pseudocatenulatum	AM43-10
GCF_003467335.1	Bifidobacterium adolescentis	AM41-17
GCF_003467515.1	Bifidobacterium pseudocatenulatum	AM38-8
GCF_003467755.1	Bifidobacterium pseudocatenulatum	AM36-5BH
GCF_003467785.1	Bifidobacterium pseudocatenulatum	AM36-2AC
GCF_003467985.1	Bifidobacterium bifidum	AM42-15AC
GCF_003468385.1	Bifidobacterium adolescentis	AM36-3AC
GCF_003468415.1	Bifidobacterium bifidum	AM36-1AC
GCF_003468555.1	Bifidobacterium pseudocatenulatum	AM33-6
GCF_003469145.1	Bifidobacterium adolescentis	AM34-11
GCF_003470125.1	Bifidobacterium pseudocatenulatum	AM26-14LB
GCF_003470545.1	Bifidobacterium pseudocatenulatum	AM19-19
GCF_003470585.1	Bifidobacterium bifidum	AM18-29
GCF_003470615.1	Bifidobacterium bifidum	AM18-12AC
GCF_003471295.1	Bifidobacterium pseudocatenulatum	AM20-9-6.0
GCF_003471325.1	Bifidobacterium pseudocatenulatum	AM20-6
GCF_003471415.1	Bifidobacterium pseudocatenulatum	AM20-1
GCF_003471505.1	Bifidobacterium pseudocatenulatum	AM18-42
GCF_003471555.1	Bifidobacterium bifidum	AM18-11
GCF_003471595.1	Bifidobacterium bifidum	AM18-1
GCF_003472095.1	Bifidobacterium adolescentis	AM14-37
GCF_003472245.1	Bifidobacterium adolescentis	AM12-59
GCF_003472265.1	Bifidobacterium adolescentis	AM12-20
GCF_003472345.1	Bifidobacterium bifidum	AM12-10
GCF_003472415.1	Bifidobacterium pseudocatenulatum	AM11-10
GCF_003472545.1	Bifidobacterium pseudocatenulatum	AM10-24
GCF_003472575.1	Bifidobacterium pseudocatenulatum	AM10-2
GCF_003472685.1	Bifidobacterium pseudocatenulatum	AM08-25
GCF_003472725.1	Bifidobacterium pseudocatenulatum	AM08-2
GCF_003473025.1	Bifidobacterium pseudocatenulatum	AM13-8
GCF_003473105.1	Bifidobacterium adolescentis	AM13-11
GCF_003473115.1	Bifidobacterium pseudocatenulatum	AM13-2
GCF_003473145.1	Bifidobacterium bifidum	AM12-9
GCF_003473345.1	Bifidobacterium adolescentis	AF45-19
GCF_003474015.1	Bifidobacterium pseudocatenulatum	AF45-10BH
GCF_003474045.1	Bifidobacterium bifidum	AF45-10
GCF_003474525.1	Bifidobacterium pseudocatenulatum	AF41-3MH
GCF_003474835.1	Bifidobacterium pseudocatenulatum	AF36-12AT
GCF_003573895.1	Bifidobacterium bifidum	TMC 3115
GCF_003606305.1	Bifidobacterium animalis subsp. lactis	HN019
GCF_003671995.1	Bifidobacterium animalis subsp. animalis	CNCM I-4602
GCF_003788965.1	Bifidobacterium mongoliense	BMONG18
GCF_003790385.1	Bifidobacterium bifidum	ICIS-643
GCF_003813065.1	Bifidobacterium breve	FDAARGOS 561
GCF_003856735.1	Bifidobacterium adolescentis	P2P3
GCF_003860285.1	Bifidobacterium breve	lw01
GCF_003951095.1	Bifidobacterium goeldii	2034B
GCF_003951975.1	Bifidobacterium dolichotidis	2036B
GCF_003952005.1	Bifidobacterium callimiconis	2028B
GCF_003952025.1	Bifidobacterium castoris	2020B
GCF_003952825.1	Bifidobacterium pseudocatenulatum	2
GCF_003952945.1	Bifidobacterium samirii	2033B
GCF_003970855.1	Bifidobacterium animalis subsp. lactis	UBBLa 70
GCF_003990235.1	Bifidobacterium longum subsp. longum	VKPM Ac-1636
GCF_004135085.1	Bifidobacterium pullorum subsp. gallinarum	CACC 514
GCF_004154425.1	Bifidobacterium animalis subsp. lactis	2010B
GCF_004154435.1	Bifidobacterium animalis subsp. lactis	1821B
GCF_004154445.1	Bifidobacterium animalis subsp. lactis	1869B
GCF_004154455.1	Bifidobacterium animalis subsp. lactis	2011B
GCF_004154475.1	Bifidobacterium animalis subsp. lactis	1843B
GCF_004154525.1	Bifidobacterium animalis subsp. lactis	1813B
GCF_004154535.1	Bifidobacterium animalis subsp. lactis	1811B
GCF_004154545.1	Bifidobacterium animalis subsp. lactis	1808B
GCF_004154555.1	Bifidobacterium animalis subsp. lactis	1528B
GCF_004154565.1	Bifidobacterium animalis subsp. lactis	1316B
GCF_004154625.1	Bifidobacterium animalis subsp. animalis	2006B
GCF_004154645.1	Bifidobacterium animalis subsp. lactis	2007B
GCF_004154655.1	Bifidobacterium animalis subsp. lactis	1802B
GCF_004154695.1	Bifidobacterium animalis subsp. lactis	1395B
GCF_004154995.1	Bifidobacterium pseudolongum subsp. globosum	2114B
GCF_004155015.1	Bifidobacterium pseudolongum subsp. pseudolongum	2054B
GCF_004155045.1	Bifidobacterium pseudolongum subsp. globosum	2083B
GCF_004155095.1	Bifidobacterium pseudolongum subsp. globosum	2019B
GCF_004155115.1	Bifidobacterium pseudolongum subsp. globosum	2004B
GCF_004155135.1	Bifidobacterium pseudolongum subsp. globosum	2071B
GCF_004155145.1	Bifidobacterium pseudolongum subsp. globosum	2012B
GCF_004155155.1	Bifidobacterium pseudolongum subsp. globosum	1678B
GCF_004155165.1	Bifidobacterium pseudolongum subsp. globosum	2029B
GCF_004155235.1	Bifidobacterium pseudolongum subsp. globosum	1511B
GCF_004155275.1	Bifidobacterium pseudolongum subsp. globosum	2017B
GCF_004155285.1	Bifidobacterium pseudolongum subsp. globosum	2000B
GCF_004155295.1	Bifidobacterium pseudolongum subsp. globosum	2113B
GCF_004155305.1	Bifidobacterium pseudolongum subsp. globosum	2003B
GCF_004155325.1	Bifidobacterium pseudolongum subsp. globosum	22506
GCF_004155375.1	Bifidobacterium pseudolongum subsp. globosum	1805B
GCF_004155395.1	Bifidobacterium pseudolongum subsp. pseudolongum	1604B
GCF_004155405.1	Bifidobacterium pseudolongum subsp. globosum	102017
GCF_004155425.1	Bifidobacterium pseudolongum subsp. globosum	102015
GCF_004155435.1	Bifidobacterium pseudolongum subsp. globosum	22511
GCF_004155475.1	Bifidobacterium pseudolongum subsp. globosum	2109B
GCF_004155495.1	Bifidobacterium pseudolongum subsp. globosum	2098B
GCF_004155505.1	Bifidobacterium pseudolongum subsp. globosum	2105B
GCF_004155525.1	Bifidobacterium pseudolongum subsp. globosum	2089B
GCF_004155535.1	Bifidobacterium pseudolongum subsp. globosum	2093B
GCF_004155565.1	Bifidobacterium pseudolongum subsp. globosum	2072B
GCF_004155595.1	Bifidobacterium pseudolongum subsp. globosum	2048B
GCF_004155615.1	Bifidobacterium pseudolongum subsp. globosum	2032B
GCF_004155625.1	Bifidobacterium pseudolongum subsp. globosum	2009B
GCF_004155635.1	Bifidobacterium pseudolongum subsp. globosum	2023B
GCF_004155645.1	Bifidobacterium pseudolongum subsp. globosum	2001B
GCF_004155695.1	Bifidobacterium pseudolongum subsp. globosum	1791B
GCF_004155705.1	Bifidobacterium pseudolongum subsp. globosum	1770B
GCF_004155715.1	Bifidobacterium pseudolongum subsp. pseudolongum	1612B
GCF_004155725.1	Bifidobacterium pseudolongum subsp. pseudolongum	1629B
GCF_004155745.1	Bifidobacterium pseudolongum subsp. globosum	1578B
GCF_004155795.1	Bifidobacterium pseudolongum subsp. globosum	1565B
GCF_004155805.1	Bifidobacterium pseudolongum subsp. globosum	1550B
GCF_004155835.1	Bifidobacterium pseudolongum subsp. pseudolongum	1513B
GCF_004155845.1	Bifidobacterium pseudolongum subsp. globosum	1546B
GCF_004155855.1	Bifidobacterium pseudolongum subsp. globosum	12206
GCF_004156075.1	Bifidobacterium pseudolongum subsp. globosum	2088B
GCF_004156085.1	Bifidobacterium pseudolongum subsp. globosum	2115B
GCF_004156115.1	Bifidobacterium pseudolongum subsp. globosum	2049B
GCF_004156135.1	Bifidobacterium pseudolongum subsp. globosum	2086B
GCF_004156145.1	Bifidobacterium pseudolongum subsp. globosum	1616B
GCF_004156175.1	Bifidobacterium pseudolongum subsp. globosum	2103B
GCF_004156195.1	Bifidobacterium pseudolongum subsp. globosum	1655B
GCF_004156215.1	Bifidobacterium pseudolongum subsp. globosum	1577B
GCF_004156235.1	Bifidobacterium pseudolongum subsp. globosum	2002B
GCF_004167365.1	Bifidobacterium bifidum	ca 0067
GCF_004167565.1	Bifidobacterium pseudocatenulatum	ca 0067
GCF_004167585.1	Bifidobacterium adolescentis	ca 0067
GCF_004167735.1	Bifidobacterium dentium	cx 0004
GCF_004168525.1	Bifidobacterium pseudolongum subsp. globosum	1780B
GCF_004319685.1	Bifidobacterium breve	BR03
GCF_004324325.1	Bifidobacterium longum subsp. longum	C11A10B Hnba1
GCF_004332625.1	Bifidobacterium longum subsp. longum	MCC10114
GCF_004332635.1	Bifidobacterium longum subsp. longum	MCC10113
GCF_004332645.1	Bifidobacterium longum subsp. longum	MCC10115
GCF_004332655.1	Bifidobacterium longum subsp. longum	MCC10111
GCF_004332665.1	Bifidobacterium longum subsp. longum	MCC10108
GCF_004332725.1	Bifidobacterium longum subsp. longum	MCC10101
GCF_004332735.1	Bifidobacterium longum subsp. longum	MCC10106
GCF_004332745.1	Bifidobacterium longum subsp. longum	MCC10099
GCF_004332755.1	Bifidobacterium longum subsp. longum	MCC10102
GCF_004332765.1	Bifidobacterium longum subsp. longum	MCC10107
GCF_004332825.1	Bifidobacterium longum subsp. longum	MCC10097
GCF_004332835.1	Bifidobacterium longum subsp. longum	MCC10098
GCF_004332855.1	Bifidobacterium longum subsp. longum	MCC10095
GCF_004332865.1	Bifidobacterium longum subsp. longum	MCC10093
GCF_004332895.1	Bifidobacterium longum subsp. longum	MCC10094
GCF_004332925.1	Bifidobacterium longum subsp. longum	MCC10092
GCF_004332935.1	Bifidobacterium longum subsp. longum	MCC10112
GCF_004332945.1	Bifidobacterium longum subsp. longum	MCC10116
GCF_004332965.1	Bifidobacterium longum subsp. longum	MCC10100
GCF_004333005.1	Bifidobacterium longum subsp. longum	MCC10103
GCF_004333015.1	Bifidobacterium longum subsp. longum	MCC10091
GCF_004333035.1	Bifidobacterium longum subsp. longum	MCC10090
GCF_004333045.1	Bifidobacterium longum subsp. longum	MCC10096
GCF_004333065.1	Bifidobacterium longum subsp. longum	MCC10089
GCF_004333105.1	Bifidobacterium longum subsp. longum	MCC10087
GCF_004333115.1	Bifidobacterium longum subsp. longum	MCC10086
GCF_004333125.1	Bifidobacterium longum subsp. longum	MCC10084
GCF_004333165.1	Bifidobacterium longum subsp. longum	MCC10081
GCF_004333175.1	Bifidobacterium longum subsp. longum	MCC10080
GCF_004333205.1	Bifidobacterium longum subsp. longum	MCC10078
GCF_004333215.1	Bifidobacterium longum subsp. longum	MCC10079
GCF_004333235.1	Bifidobacterium longum subsp. longum	MCC10076
GCF_004333265.1	Bifidobacterium longum subsp. longum	MCC10075
GCF_004333275.1	Bifidobacterium longum subsp. longum	MCC10073
GCF_004333305.1	Bifidobacterium longum subsp. longum	MCC10071
GCF_004333325.1	Bifidobacterium longum subsp. longum	MCC10070
GCF_004333335.1	Bifidobacterium longum subsp. longum	MCC10069
GCF_004333365.1	Bifidobacterium longum subsp. longum	MCC10068
GCF_004333375.1	Bifidobacterium longum subsp. longum	MCC10067
GCF_004333385.1	Bifidobacterium longum subsp. longum	MCC10066
GCF_004333425.1	Bifidobacterium longum subsp. longum	MCC10064
GCF_004333445.1	Bifidobacterium longum subsp. longum	MCC10062
GCF_004333455.1	Bifidobacterium longum subsp. longum	MCC10055
GCF_004333465.1	Bifidobacterium longum subsp. longum	MCC10060
GCF_004333475.1	Bifidobacterium longum subsp. longum	MCC10056
GCF_004333515.1	Bifidobacterium longum subsp. longum	MCC10053
GCF_004333535.1	Bifidobacterium longum subsp. longum	MCC10052
GCF_004333555.1	Bifidobacterium longum subsp. longum	MCC10050
GCF_004333565.1	Bifidobacterium longum subsp. longum	MCC10048
GCF_004333575.1	Bifidobacterium longum subsp. longum	MCC10046
GCF_004333625.1	Bifidobacterium longum subsp. longum	MCC10045
GCF_004333635.1	Bifidobacterium longum subsp. longum	MCC10043
GCF_004333645.1	Bifidobacterium longum subsp. longum	MCC10044
GCF_004333675.1	Bifidobacterium longum subsp. longum	MCC10042
GCF_004333695.1	Bifidobacterium longum subsp. longum	MCC10041
GCF_004333715.1	Bifidobacterium longum subsp. longum	MCC10035
GCF_004333735.1	Bifidobacterium longum subsp. longum	MCC10036
GCF_004333765.1	Bifidobacterium longum subsp. longum	MCC10034
GCF_004333775.1	Bifidobacterium longum subsp. longum	MCC10033
GCF_004333785.1	Bifidobacterium longum subsp. longum	MCC10031
GCF_004333795.1	Bifidobacterium longum subsp. longum	MCC10029
GCF_004333845.1	Bifidobacterium longum subsp. longum	MCC10025
GCF_004333855.1	Bifidobacterium longum subsp. longum	MCC10023
GCF_004333875.1	Bifidobacterium longum subsp. longum	MCC10021
GCF_004333895.1	Bifidobacterium longum subsp. longum	MCC10022
GCF_004333905.1	Bifidobacterium longum subsp. longum	MCC10018
GCF_004333925.1	Bifidobacterium longum subsp. longum	MCC10015
GCF_004333935.1	Bifidobacterium longum subsp. longum	MCC10017
GCF_004333975.1	Bifidobacterium longum subsp. longum	MCC10014
GCF_004333995.1	Bifidobacterium longum subsp. longum	MCC10012
GCF_004334005.1	Bifidobacterium longum subsp. longum	MCC10010
GCF_004334035.1	Bifidobacterium longum subsp. longum	MCC10008
GCF_004334045.1	Bifidobacterium longum subsp. longum	MCC10007
GCF_004334065.1	Bifidobacterium longum subsp. longum	MCC10004
GCF_004334075.1	Bifidobacterium longum subsp. longum	MCC10003
GCF_004334105.1	Bifidobacterium longum subsp. longum	MCC10085
GCF_004334145.1	Bifidobacterium longum subsp. longum	MCC10083
GCF_004334155.1	Bifidobacterium longum subsp. longum	MCC10077
GCF_004334165.1	Bifidobacterium longum subsp. longum	MCC10074
GCF_004334205.1	Bifidobacterium longum subsp. longum	MCC10072
GCF_004334215.1	Bifidobacterium longum subsp. longum	MCC10058
GCF_004334235.1	Bifidobacterium longum subsp. longum	MCC10059
GCF_004334245.1	Bifidobacterium longum subsp. longum	MCC10054
GCF_004334255.1	Bifidobacterium longum subsp. longum	MCC10057
GCF_004334285.1	Bifidobacterium longum subsp. longum	MCC10051
GCF_004334325.1	Bifidobacterium longum subsp. longum	MCC10047
GCF_004334335.1	Bifidobacterium longum subsp. longum	MCC10039
GCF_004334345.1	Bifidobacterium longum subsp. longum	MCC10040
GCF_004334355.1	Bifidobacterium longum subsp. longum	MCC10030
GCF_004334365.1	Bifidobacterium longum subsp. longum	MCC10038
GCF_004334425.1	Bifidobacterium longum subsp. longum	MCC10028
GCF_004334435.1	Bifidobacterium longum subsp. longum	MCC10019
GCF_004334445.1	Bifidobacterium longum subsp. longum	MCC10027
GCF_004334465.1	Bifidobacterium longum subsp. longum	MCC10016
GCF_004334485.1	Bifidobacterium longum subsp. longum	MCC10011
GCF_004334515.1	Bifidobacterium longum subsp. longum	MCC10009
GCF_004334535.1	Bifidobacterium longum subsp. longum	MCC10006
GCF_004334545.1	Bifidobacterium longum subsp. longum	MCC10002
GCF_004334555.1	Bifidobacterium longum subsp. longum	MCC10212
GCF_004334615.1	Bifidobacterium longum subsp. longum	MCC10127
GCF_004334625.1	Bifidobacterium longum subsp. longum	MCC10130
GCF_004334635.1	Bifidobacterium longum subsp. longum	MCC10126
GCF_004334645.1	Bifidobacterium longum subsp. longum	MCC10124
GCF_004334695.1	Bifidobacterium longum subsp. longum	MCC10121
GCF_004334705.1	Bifidobacterium longum subsp. longum	MCC10118
GCF_004334715.1	Bifidobacterium longum subsp. longum	MCC10120
GCF_004334745.1	Bifidobacterium longum subsp. longum	MCC10117
GCF_004334775.1	Bifidobacterium longum subsp. longum	MCC10129
GCF_004334785.1	Bifidobacterium longum subsp. longum	MCC10128
GCF_004334795.1	Bifidobacterium longum subsp. longum	MCC10125
GCF_004334815.1	Bifidobacterium longum subsp. longum	MCC10123
GCF_004334855.1	Bifidobacterium longum subsp. longum	MCC10122
GCF_004334865.1	Bifidobacterium longum subsp. longum	MCC10119
GCF_004683745.1	Bifidobacterium dentium	ATCC 15424
GCF_004799295.1	Bifidobacterium bifidum	ICIS-202
GCF_004802595.1	Bifidobacterium breve	UBBR-01
GCF_004803425.1	Bifidobacterium longum subsp. infantis	UBBI-01
GCF_004919065.1	Bifidobacterium longum subsp. infantis	Bi-26
GCF_004919065.2	Bifidobacterium longum subsp. infantis	Bi-26
GCF_005405645.1	Bifidobacterium moukalabense	GG01T
GCF_005405665.1	Bifidobacterium moukalabense	GB01
GCF_005405685.1	Bifidobacterium moukalabense	GB03
GCF_005405705.1	Bifidobacterium moukalabense	GB04
GCF_005405725.1	Bifidobacterium moukalabense	GB62
GCF_005405745.1	Bifidobacterium moukalabense	GB63
GCF_005405765.1	Bifidobacterium moukalabense	GB65
GCF_005405785.1	Bifidobacterium moukalabense	CD14
GCF_005405805.1	Bifidobacterium moukalabense	CD16
GCF_005405825.1	Bifidobacterium moukalabense	CD33
GCF_005405845.1	Bifidobacterium moukalabense	EB43
GCF_005405865.1	Bifidobacterium moukalabense	EB44
GCF_005844205.1	Bifidobacterium bifidum	BSD2780061688st1 G1
GCF_005844335.1	Bifidobacterium pseudocatenulatum	1001271st1 F3
GCF_005844365.1	Bifidobacterium bifidum	1001271st1 H11
GCF_005845205.1	Bifidobacterium adolescentis	1001271st1 A4
GCF_006438975.1	Bifidobacterium longum subsp. longum	CR15
GCF_006546585.1	Bifidobacterium breve	SC95 BBRE
GCF_006828885.1	Bifidobacterium pseudocatenulatum	NBRC 113353
GCF_007559155.1	Bifidobacterium polysaccharolyticum	W8111
GCF_007559275.1	Bifidobacterium apousia	W8102
GCF_008698085.1	Bifidobacterium callitrichos	RST27
GCF_008698125.1	Bifidobacterium reuteri	RST19
GCF_008698145.1	Bifidobacterium vespertilionis	RST16
GCF_008698155.1	Bifidobacterium myosotis	RST17
GCF_008698165.1	Bifidobacterium tissieri	RST7
GCF_008698195.1	Bifidobacterium tissieri	RST11
GCF_008698225.1	Bifidobacterium vespertilionis	RST8
GCF_008698235.1	Bifidobacterium rousetti	RST9
GCF_008868405.1	Bifidobacterium breve	BIO6018
GCF_008868415.1	Bifidobacterium bifidum	BIO5480
GCF_008868445.1	Bifidobacterium longum subsp. infantis	BIO5478
GCF_008868455.1	Bifidobacterium animalis subsp. lactis	BIO5764
GCF_009075765.1	Bifidobacterium bifidum	BIOML-A2
GCF_009075785.1	Bifidobacterium bifidum	BIOML-A1
GCF_009075795.1	Bifidobacterium adolescentis	BIOML-A227
GCF_009075815.1	Bifidobacterium adolescentis	BIOML-A209
GCF_009075885.1	Bifidobacterium adolescentis	BIOML-A245
GCF_009075895.1	Bifidobacterium adolescentis	BIOML-A188
GCF_009075915.1	Bifidobacterium adolescentis	BIOML-A235
GCF_009075925.1	Bifidobacterium adolescentis	BIOML-A236
GCF_009075935.1	Bifidobacterium adolescentis	BIOML-A234
GCF_009075975.1	Bifidobacterium adolescentis	BIOML-A232
GCF_009075995.1	Bifidobacterium adolescentis	BIOML-A186
GCF_009076015.1	Bifidobacterium adolescentis	BIOML-A185
GCF_009076025.1	Bifidobacterium adolescentis	BIOML-A230
GCF_009076045.1	Bifidobacterium adolescentis	BIOML-A165
GCF_009076055.1	Bifidobacterium adolescentis	BIOML-A233
GCF_009076095.1	Bifidobacterium adolescentis	BIOML-A170
GCF_009076115.1	Bifidobacterium adolescentis	BIOML-A231
GCF_009076125.1	Bifidobacterium adolescentis	BIOML-A167
GCF_009076145.1	Bifidobacterium adolescentis	BIOML-A166
GCF_009076155.1	Bifidobacterium adolescentis	BIOML-A169
GCF_009076185.1	Bifidobacterium adolescentis	BIOML-A223
GCF_009076225.1	Bifidobacterium adolescentis	BIOML-A168
GCF_009076235.1	Bifidobacterium adolescentis	BIOML-A229
GCF_009076245.1	Bifidobacterium adolescentis	BIOML-A225
GCF_009076265.1	Bifidobacterium adolescentis	BIOML-A221
GCF_009076275.1	Bifidobacterium adolescentis	BIOML-A222
GCF_009076315.1	Bifidobacterium adolescentis	BIOML-A147
GCF_009076335.1	Bifidobacterium adolescentis	BIOML-A220
GCF_009076345.1	Bifidobacterium adolescentis	BIOML-A218
GCF_009076355.1	Bifidobacterium adolescentis	BIOML-A219
GCF_009076405.1	Bifidobacterium adolescentis	BIOML-A217
GCF_009076415.1	Bifidobacterium adolescentis	BIOML-A149
GCF_009076425.1	Bifidobacterium adolescentis	BIOML-A211
GCF_009076445.1	Bifidobacterium adolescentis	BIOML-A216
GCF_009076465.1	Bifidobacterium adolescentis	BIOML-A146
GCF_009076505.1	Bifidobacterium adolescentis	BIOML-A148
GCF_009076515.1	Bifidobacterium adolescentis	BIOML-A215
GCF_009076535.1	Bifidobacterium adolescentis	BIOML-A213
GCF_009076565.1	Bifidobacterium adolescentis	BIOML-A151
GCF_009076575.1	Bifidobacterium adolescentis	BIOML-A214
GCF_009076585.1	Bifidobacterium adolescentis	BIOML-A212
GCF_009076595.1	Bifidobacterium adolescentis	BIOML-A210
GCF_009076625.1	Bifidobacterium adolescentis	BIOML-A204
GCF_009076655.1	Bifidobacterium adolescentis	BIOML-A208
GCF_009076675.1	Bifidobacterium adolescentis	BIOML-A203
GCF_009076695.1	Bifidobacterium adolescentis	BIOML-A202
GCF_009076715.1	Bifidobacterium adolescentis	BIOML-A201
GCF_009076725.1	Bifidobacterium adolescentis	BIOML-A200
GCF_009076755.1	Bifidobacterium adolescentis	BIOML-A199
GCF_009076785.1	Bifidobacterium adolescentis	BIOML-A198
GCF_009076795.1	Bifidobacterium adolescentis	BIOML-A195
GCF_009076805.1	Bifidobacterium adolescentis	BIOML-A194
GCF_009076815.1	Bifidobacterium adolescentis	BIOML-A197
GCF_009076825.1	Bifidobacterium adolescentis	BIOML-A196
GCF_009076885.1	Bifidobacterium adolescentis	BIOML-A183
GCF_009076895.1	Bifidobacterium adolescentis	BIOML-A191
GCF_009076905.1	Bifidobacterium adolescentis	BIOML-A193
GCF_009076915.1	Bifidobacterium adolescentis	BIOML-A192
GCF_009076925.1	Bifidobacterium adolescentis	BIOML-A190
GCF_009076975.1	Bifidobacterium adolescentis	BIOML-A179
GCF_009076985.1	Bifidobacterium adolescentis	BIOML-A181
GCF_009077005.1	Bifidobacterium adolescentis	BIOML-A182
GCF_009077015.1	Bifidobacterium adolescentis	BIOML-A180
GCF_009077045.1	Bifidobacterium adolescentis	BIOML-A177
GCF_009077055.1	Bifidobacterium adolescentis	BIOML-A178
GCF_009077075.1	Bifidobacterium adolescentis	BIOML-A176
GCF_009077125.1	Bifidobacterium adolescentis	BIOML-A175
GCF_009077135.1	Bifidobacterium adolescentis	BIOML-A174
GCF_009077145.1	Bifidobacterium adolescentis	BIOML-A173
GCF_009077155.1	Bifidobacterium adolescentis	BIOML-A172
GCF_009077185.1	Bifidobacterium adolescentis	BIOML-A171
GCF_009077225.1	Bifidobacterium adolescentis	BIOML-A164
GCF_009077235.1	Bifidobacterium adolescentis	BIOML-A163
GCF_009077265.1	Bifidobacterium adolescentis	BIOML-A162
GCF_009077285.1	Bifidobacterium adolescentis	BIOML-A160
GCF_009077295.1	Bifidobacterium adolescentis	BIOML-A161
GCF_009077325.1	Bifidobacterium adolescentis	BIOML-A159
GCF_009077335.1	Bifidobacterium adolescentis	BIOML-A158
GCF_009077345.1	Bifidobacterium adolescentis	BIOML-A157
GCF_009077375.1	Bifidobacterium adolescentis	BIOML-A155
GCF_009077425.1	Bifidobacterium adolescentis	BIOML-A154
GCF_009077435.1	Bifidobacterium adolescentis	BIOML-A150
GCF_009077445.1	Bifidobacterium adolescentis	BIOML-A152
GCF_009077455.1	Bifidobacterium adolescentis	BIOML-A153
GCF_009077475.1	Bifidobacterium adolescentis	BIOML-A144
GCF_009077515.1	Bifidobacterium adolescentis	BIOML-A141
GCF_009077535.1	Bifidobacterium adolescentis	BIOML-A142
GCF_009077545.1	Bifidobacterium adolescentis	BIOML-A143
GCF_009077555.1	Bifidobacterium adolescentis	BIOML-A140
GCF_009077585.1	Bifidobacterium adolescentis	BIOML-A139
GCF_009077615.1	Bifidobacterium adolescentis	BIOML-A137
GCF_009077625.1	Bifidobacterium adolescentis	BIOML-A138
GCF_009077645.1	Bifidobacterium adolescentis	BIOML-A136
GCF_009077655.1	Bifidobacterium adolescentis	BIOML-A135
GCF_009077675.1	Bifidobacterium adolescentis	BIOML-A134
GCF_009077715.1	Bifidobacterium adolescentis	BIOML-A132
GCF_009077745.1	Bifidobacterium adolescentis	BIOML-A131
GCF_009077755.1	Bifidobacterium adolescentis	BIOML-A247
GCF_009077765.1	Bifidobacterium adolescentis	BIOML-A207
GCF_009077785.1	Bifidobacterium adolescentis	BIOML-A224
GCF_009077825.1	Bifidobacterium adolescentis	BIOML-A206
GCF_009077845.1	Bifidobacterium adolescentis	BIOML-A205
GCF_009077875.1	Bifidobacterium adolescentis	BIOML-A248
GCF_009077905.1	Bifidobacterium adolescentis	BIOML-A241
GCF_009077915.1	Bifidobacterium bifidum	BIOML-A8
GCF_009077935.1	Bifidobacterium adolescentis	BIOML-A226
GCF_009077955.1	Bifidobacterium bifidum	BIOML-A7
GCF_009077975.1	Bifidobacterium bifidum	BIOML-A6
GCF_009078005.1	Bifidobacterium bifidum	BIOML-A5
GCF_009078015.1	Bifidobacterium bifidum	BIOML-A4
GCF_009078025.1	Bifidobacterium adolescentis	BIOML-A228
GCF_009078055.1	Bifidobacterium bifidum	BIOML-A11
GCF_009078065.1	Bifidobacterium bifidum	BIOML-A3
GCF_009078095.1	Bifidobacterium bifidum	BIOML-A9
GCF_009078115.1	Bifidobacterium bifidum	BIOML-A10
GCF_009078135.1	Bifidobacterium adolescentis	BIOML-A244
GCF_009078155.1	Bifidobacterium adolescentis	BIOML-A243
GCF_009078175.1	Bifidobacterium adolescentis	BIOML-A187
GCF_009078185.1	Bifidobacterium adolescentis	BIOML-A242
GCF_009078225.1	Bifidobacterium adolescentis	BIOML-A240
GCF_009078235.1	Bifidobacterium adolescentis	BIOML-A238
GCF_009078255.1	Bifidobacterium adolescentis	BIOML-A189
GCF_009078285.1	Bifidobacterium jacchi	MRM 9.3
GCF_009093185.1	Bifidobacterium adolescentis	BIOML-A130
GCF_009093245.1	Bifidobacterium adolescentis	BIOML-A129
GCF_009093255.1	Bifidobacterium adolescentis	BIOML-A126
GCF_009093265.1	Bifidobacterium adolescentis	BIOML-A106
GCF_009093295.1	Bifidobacterium adolescentis	BIOML-A111
GCF_009093315.1	Bifidobacterium adolescentis	BIOML-A92
GCF_009093345.1	Bifidobacterium adolescentis	BIOML-A110
GCF_009093365.1	Bifidobacterium adolescentis	BIOML-A107
GCF_009093375.1	Bifidobacterium adolescentis	BIOML-A88
GCF_009093385.1	Bifidobacterium adolescentis	BIOML-A108
GCF_009093435.1	Bifidobacterium adolescentis	BIOML-A91
GCF_009093455.1	Bifidobacterium adolescentis	BIOML-A73
GCF_009093465.1	Bifidobacterium adolescentis	BIOML-A68
GCF_009093495.1	Bifidobacterium adolescentis	BIOML-A89
GCF_009093515.1	Bifidobacterium adolescentis	BIOML-A70
GCF_009093535.1	Bifidobacterium adolescentis	BIOML-A69
GCF_009093555.1	Bifidobacterium adolescentis	BIOML-A71
GCF_009093575.1	Bifidobacterium adolescentis	BIOML-A52
GCF_009093585.1	Bifidobacterium adolescentis	BIOML-A35
GCF_009093625.1	Bifidobacterium adolescentis	BIOML-A34
GCF_009093645.1	Bifidobacterium adolescentis	BIOML-A33
GCF_009093655.1	Bifidobacterium adolescentis	BIOML-A17
GCF_009093675.1	Bifidobacterium adolescentis	BIOML-A15
GCF_009093725.1	Bifidobacterium adolescentis	BIOML-A133
GCF_009093735.1	Bifidobacterium adolescentis	BIOML-A13
GCF_009093745.1	Bifidobacterium adolescentis	BIOML-A125
GCF_009093795.1	Bifidobacterium adolescentis	BIOML-A124
GCF_009093805.1	Bifidobacterium adolescentis	BIOML-A123
GCF_009093845.1	Bifidobacterium adolescentis	BIOML-A121
GCF_009093875.1	Bifidobacterium adolescentis	BIOML-A122
GCF_009093885.1	Bifidobacterium adolescentis	BIOML-A120
GCF_009093925.1	Bifidobacterium adolescentis	BIOML-A118
GCF_009093985.1	Bifidobacterium adolescentis	BIOML-A117
GCF_009094005.1	Bifidobacterium adolescentis	BIOML-A115
GCF_009094035.1	Bifidobacterium adolescentis	BIOML-A114
GCF_009094075.1	Bifidobacterium adolescentis	BIOML-A105
GCF_009094095.1	Bifidobacterium adolescentis	BIOML-A103
GCF_009094115.1	Bifidobacterium adolescentis	BIOML-A104
GCF_009094125.1	Bifidobacterium adolescentis	BIOML-A102
GCF_009094165.1	Bifidobacterium adolescentis	BIOML-A101
GCF_009094175.1	Bifidobacterium adolescentis	BIOML-A99
GCF_009094185.1	Bifidobacterium adolescentis	BIOML-A100
GCF_009094245.1	Bifidobacterium adolescentis	BIOML-A97
GCF_009094255.1	Bifidobacterium adolescentis	BIOML-A96
GCF_009094265.1	Bifidobacterium adolescentis	BIOML-A95
GCF_009094305.1	Bifidobacterium adolescentis	BIOML-A93
GCF_009094315.1	Bifidobacterium adolescentis	BIOML-A94
GCF_009094325.1	Bifidobacterium adolescentis	BIOML-A86
GCF_009094355.1	Bifidobacterium adolescentis	BIOML-A85
GCF_009094365.1	Bifidobacterium adolescentis	BIOML-A82
GCF_009094415.1	Bifidobacterium adolescentis	BIOML-A84
GCF_009094425.1	Bifidobacterium adolescentis	BIOML-A79
GCF_009094475.1	Bifidobacterium adolescentis	BIOML-A81
GCF_009094485.1	Bifidobacterium adolescentis	BIOML-A80
GCF_009094495.1	Bifidobacterium adolescentis	BIOML-A77
GCF_009094515.1	Bifidobacterium adolescentis	BIOML-A78
GCF_009094545.1	Bifidobacterium adolescentis	BIOML-A75
GCF_009094565.1	Bifidobacterium adolescentis	BIOML-A74
GCF_009094575.1	Bifidobacterium adolescentis	BIOML-A66
GCF_009094585.1	Bifidobacterium adolescentis	BIOML-A65
GCF_009094615.1	Bifidobacterium adolescentis	BIOML-A63
GCF_009094645.1	Bifidobacterium adolescentis	BIOML-A61
GCF_009094655.1	Bifidobacterium adolescentis	BIOML-A59
GCF_009094675.1	Bifidobacterium adolescentis	BIOML-A60
GCF_009094695.1	Bifidobacterium adolescentis	BIOML-A57
GCF_009094705.1	Bifidobacterium adolescentis	BIOML-A50
GCF_009094745.1	Bifidobacterium adolescentis	BIOML-A51
GCF_009094765.1	Bifidobacterium adolescentis	BIOML-A56
GCF_009094775.1	Bifidobacterium adolescentis	BIOML-A49
GCF_009094795.1	Bifidobacterium adolescentis	BIOML-A48
GCF_009094805.1	Bifidobacterium adolescentis	BIOML-A46
GCF_009094855.1	Bifidobacterium adolescentis	BIOML-A47
GCF_009094875.1	Bifidobacterium adolescentis	BIOML-A45
GCF_009094885.1	Bifidobacterium adolescentis	BIOML-A44
GCF_009094895.1	Bifidobacterium adolescentis	BIOML-A43
GCF_009094905.1	Bifidobacterium adolescentis	BIOML-A42
GCF_009094955.1	Bifidobacterium adolescentis	BIOML-A41
GCF_009094965.1	Bifidobacterium adolescentis	BIOML-A40
GCF_009094985.1	Bifidobacterium adolescentis	BIOML-A38
GCF_009095005.1	Bifidobacterium adolescentis	BIOML-A36
GCF_009095055.1	Bifidobacterium adolescentis	BIOML-A32
GCF_009095065.1	Bifidobacterium adolescentis	BIOML-A30
GCF_009159095.1	Bifidobacterium bifidum	BIOML-A21
GCF_009159495.1	Bifidobacterium bifidum	BIOML-A24
GCF_009159505.1	Bifidobacterium bifidum	BIOML-A20
GCF_009159555.1	Bifidobacterium bifidum	BIOML-A19
GCF_009160675.1	Bifidobacterium dentium	BIOML-A3
GCF_009160725.1	Bifidobacterium dentium	BIOML-A1
GCF_009160735.1	Bifidobacterium dentium	BIOML-A2
GCF_009160775.1	Bifidobacterium bifidum	BIOML-A18
GCF_009160825.1	Bifidobacterium bifidum	BIOML-A25
GCF_009160845.1	Bifidobacterium bifidum	BIOML-A17
GCF_009160865.1	Bifidobacterium bifidum	BIOML-A16
GCF_009160885.1	Bifidobacterium bifidum	BIOML-A14
GCF_009160905.1	Bifidobacterium bifidum	BIOML-A12
GCF_009160915.1	Bifidobacterium bifidum	BIOML-A15
GCF_009160945.1	Bifidobacterium bifidum	BIOML-A13
GCF_009193305.1	Bifidobacterium cebidarum	LMG 31469
GCF_009193355.1	Bifidobacterium leontopitheci	LMG 31471
GCF_009299475.1	Bifidobacterium avesanii	DSM 100685
GCF_009299485.1	Bifidobacterium apri	DSM 100238
GCF_009299505.1	Bifidobacterium ramosum	DSM 100688
GCF_009371875.1	Bifidobacterium tibiigranuli	TMW 2.1764
GCF_009371885.1	Bifidobacterium tibiigranuli	TMW 2.2057
GCF_009429085.1	Bifidobacterium breve	IDCC4401
GCF_009498435.1	Bifidobacterium breve	JSRL01
GCF_009683175.1	Bifidobacterium asteroides	VRA 9sq n
GCF_009684555.1	Bifidobacterium catenulatum subsp. kashiwanohense	APCKJ1
GCF_009696505.1	Bifidobacterium tsurumiense	BSM-380-WT-2B
GCF_009727065.1	Bifidobacterium canis	GSD1FS
GCF_009832825.1	Bifidobacterium adolescentis	ZJ2
GCF_009834975.1	Bifidobacterium animalis subsp. lactis	MN-Gup
GCF_009896525.1	Bifidobacterium longum subsp. longum	UMA3015 1
GCF_009931415.1	Bifidobacterium breve	JR01
GCF_010667545.1	Bifidobacterium dentium	BRDF 24
GCF_010667555.1	Bifidobacterium dentium	BRDF 23
GCF_010667605.1	Bifidobacterium dentium	BRDF 5
GCF_010667615.1	Bifidobacterium choloepi	BRDM 6
GCF_010667645.1	Bifidobacterium platyrrhinorum	SMA15
GCF_010667655.1	Bifidobacterium saimiriisciurei	SMA1
GCF_010667665.1	Bifidobacterium ramosum	TREM
GCF_010667685.1	Bifidobacterium aerophilum	TRE17
GCF_010667745.1	Bifidobacterium avesanii	TREC
GCF_011008535.1	Bifidobacterium pseudocatenulatum	Bif4 Bif 4
GCF_011029205.1	Bifidobacterium bifidum	VA07-1AN
GCF_012310525.1	Bifidobacterium dentium	UT Austin Bifido FMT C3
GCF_012310535.1	Bifidobacterium dentium	UT Austin Bifido FMT C1
GCF_012719795.1	Bifidobacterium crudilactis	AS01
GCF_012844045.1	Bifidobacterium thermophilum	BSM-130-P53-3C
GCF_012844085.1	Bifidobacterium boum	WCA-130-P53-4B
GCF_012932365.1	Bifidobacterium moraviense	DSM 109958
GCF_012932375.1	Bifidobacterium olomucense	DSM 109959
GCF_012932425.1	Bifidobacterium oedipodis	DSM 109957
GCF_012932445.1	Bifidobacterium panos	SM 109963
GCF_012932675.1	Bifidobacterium erythrocebi	DSM 109960
GCF_013204895.1	Bifidobacterium longum subsp. infantis	BI-G201
GCF_013249115.1	Bifidobacterium adolescentis	BIO5485
GCF_013249165.1	Bifidobacterium longum subsp. longum	IO6283
GCF_013267755.1	Bifidobacterium breve	JTL
GCF_013393765.1	Bifidobacterium longum subsp. longum	YS108R
GCF_013867495.1	Bifidobacterium bifidum	s-1
GCF_014191315.1	Bifidobacterium commune	DSM 28792
GCF_014385295.1	Bifidobacterium adolescentis	4-CP1-AT-SP-D3-35 T266
GCF_014524935.1	Bifidobacterium adolescentis	HD17T2H
GCF_014779815.1	Bifidobacterium breve	142 142
GCF_014779835.1	Bifidobacterium longum subsp. longum	815 815
GCF_014898115.1	Bifidobacterium longum subsp. longum	KCTC 5914
GCF_014898135.1	Bifidobacterium longum subsp. infantis	KCTC 5934
GCF_014898155.1	Bifidobacterium eulemuris	DSM 100216
GCF_014898175.1	Bifidobacterium lemurum	DSM 28807
GCF_014898195.1	Bifidobacterium subtile	KCTC 3272
GCF_014898215.1	Bifidobacterium longum subsp. longum	JCM 7050
GCF_014898235.1	Bifidobacterium longum subsp. longum	JCM 11341
GCF_014898255.1	Bifidobacterium longum subsp. longum	JCM 7055
GCF_014900535.1	Bifidobacterium longum subsp. longum	JCM 11343
GCF_014900575.1	Bifidobacterium longum subsp. longum	KCTC 3420
GCF_014900875.1	Bifidobacterium longum subsp. longum	KCTC 5915
GCF_014983005.1	Bifidobacterium pullorum subsp. saeculare	SM 108971
GCF_015100215.1	Bifidobacterium longum subsp. longum	JCM 7052
GCF_015101725.1	Bifidobacterium longum subsp. longum	JCM 11340
GCF_015102035.1	Bifidobacterium longum subsp. infantis	JCM 11660
GCF_015102215.1	Bifidobacterium longum subsp. infantis	JCM 11347
GCF_015547885.1	Bifidobacterium adolescentis	BSD2780061688 150302 F11
GCF_015547895.1	Bifidobacterium breve	BSD2780061688 150302 F6
GCF_015548665.1	Bifidobacterium adolescentis	1001270B 150601 E2
GCF_015548755.1	Bifidobacterium adolescentis	1001271B 150615 A4
GCF_015548985.1	Bifidobacterium adolescentis	1001095IJ 161003 D1
GCF_015549125.1	Bifidobacterium bifidum	1001283B150225 161107 H11
GCF_015549425.1	Bifidobacterium bifidum	BSD2780061687 150420 D1
GCF_015549755.1	Bifidobacterium bifidum	D52t1 170925 G6
GCF_015549865.1	Bifidobacterium adolescentis	D31t1 170403 E3
GCF_015549915.1	Bifidobacterium pseudocatenulatum	1001285H 161024 F4
GCF_015550275.1	Bifidobacterium pseudocatenulatum	1001271B 151109 H7
GCF_015551545.1	Bifidobacterium bifidum	D31t1 170403 D8
GCF_015551625.1	Bifidobacterium pseudocatenulatum	D6t1 180914 B11
GCF_015552115.1	Bifidobacterium pseudocatenulatum	1001287H 170206 E3
GCF_015552825.1	Bifidobacterium adolescentis	D53t1 180928 D4
GCF_015553845.1	Bifidobacterium adolescentis	BSD2780061687b 171204 D1
GCF_015553925.1	Bifidobacterium adolescentis	BSD2780061687 150420 A4
GCF_015553955.1	Bifidobacterium adolescentis	1001095IJ 161003 A7
GCF_015554265.1	Bifidobacterium adolescentis	1001099B 141217 F6
GCF_015554875.1	Bifidobacterium breve	1001270B 150601 B2
GCF_015555005.1	Bifidobacterium bifidum	BSD2780061688b 171218 F12
GCF_015555105.1	Bifidobacterium dentium	1001270B 150601 C3
GCF_015555595.1	Bifidobacterium adolescentis	D59t2 181005 G7
GCF_015556885.1	Bifidobacterium pseudocatenulatum	1001099B 141217 G10
GCF_015557305.1	Bifidobacterium pseudocatenulatum	BSD2780061689 150309 E11
GCF_015557595.1	Bifidobacterium adolescentis	1001283B150304 161114 G1
GCF_015557685.1	Bifidobacterium adolescentis	1001262B 160229 D10
GCF_015558085.1	Bifidobacterium adolescentis	BSD2780120874b 170522 D7
GCF_015558415.1	Bifidobacterium adolescentis	D52t1 170925 B8
GCF_015558565.1	Bifidobacterium adolescentis	1001275B 160808 D1
GCF_015558575.1	Bifidobacterium adolescentis	D46t1 190503 C9
GCF_015558745.1	Bifidobacterium adolescentis	1001713B170214 170313 A6
GCF_015559175.1	Bifidobacterium pseudocatenulatum	D6t1 180914 B4
GCF_015559405.1	Bifidobacterium dentium	BSD2780061688 150302 D2
GCF_015559505.1	Bifidobacterium adolescentis	D52t1 170925 G1
GCF_015560095.1	Bifidobacterium adolescentis	1001270J 160509 E8
GCF_015667195.1	Bifidobacterium bifidum	1001271B 151109 F2
GCF_015667555.1	Bifidobacterium bifidum	1001136B 160425 F1
GCF_015667655.1	Bifidobacterium breve	BSD2780061687 150420 F12
GCF_015667675.1	Bifidobacterium pseudocatenulatum	1001262B 160229 B11
GCF_015668215.1	Bifidobacterium breve	1001285H 161024 A11
GCF_015669695.1	Bifidobacterium pseudocatenulatum	1001275B 160808 D7
GCF_015669825.1	Bifidobacterium pseudocatenulatum	J1101437 171009 A10
GCF_015670155.1	Bifidobacterium breve	1001287H 170206 A8
GCF_015700555.1	Bifidobacterium dentium	VB29
GCF_015700575.1	Bifidobacterium dentium	2124B
GCF_015700595.1	Bifidobacterium dentium	2078B
GCF_015700605.1	Bifidobacterium dentium	2091B
GCF_015700625.1	Bifidobacterium dentium	2075B
GCF_015700645.1	Bifidobacterium dentium	898B
GCF_015703775.1	Bifidobacterium dentium	924B
GCF_015703785.1	Bifidobacterium dentium	848B
GCF_015703805.1	Bifidobacterium dentium	841B
GCF_015703835.1	Bifidobacterium dentium	831B
GCF_015703845.1	Bifidobacterium dentium	793B
GCF_015703875.1	Bifidobacterium dentium	679B
GCF_015703885.1	Bifidobacterium dentium	181B
GCF_015703905.1	Bifidobacterium dentium	78T4
GCF_015703935.1	Bifidobacterium dentium	77T2
GCF_015703945.1	Bifidobacterium dentium	74T1
GCF_015703975.1	Bifidobacterium dentium	70T2
GCF_015704005.1	Bifidobacterium dentium	68T9
GCF_016069975.1	Bifidobacterium adolescentis	VKPM Ac-1245
GCF_016069985.1	Bifidobacterium bifidum	VKPM Ac-1579
GCF_016069995.1	Bifidobacterium longum subsp. longum	VKPM Ac-1635
GCF_016070035.1	Bifidobacterium bifidum	VKPM Ac-1784
GCF_016100625.1	Bifidobacterium polysaccharolyticum	W6238G3
GCF_016100675.1	Bifidobacterium choladohabitans	W8116
GCF_016100695.1	Bifidobacterium choladohabitans	W8106
GCF_016100725.1	Bifidobacterium choladohabitans	W8101
GCF_016100825.1	Bifidobacterium apousia	W8115
GCF_016101175.1	Bifidobacterium choladohabitans	W8113
GCF_016101195.1	Bifidobacterium polysaccharolyticum	B14448H7
GCF_016101585.1	Bifidobacterium polysaccharolyticum	W8117
GCF_016101605.1	Bifidobacterium apousia	M0109
GCF_016102005.1	Bifidobacterium choladohabitans	B14384H11
GCF_016102155.1	Bifidobacterium asteroides	W8130
GCF_016102205.1	Bifidobacterium asteroides	W8118
GCF_016102215.1	Bifidobacterium asteroides	W8109
GCF_016307165.1	Bifidobacterium bifidum	UBBB-55
GCF_016634435.1	Bifidobacterium longum subsp. longum	CECT7894 1
GCF_016648895.1	Bifidobacterium longum subsp. longum	39B
GCF_016648955.1	Bifidobacterium breve	PRL2020
GCF_016648975.1	Bifidobacterium longum subsp. longum	1898B
GCF_016648985.1	Bifidobacterium breve	M1D
GCF_016759645.1	Bifidobacterium longum subsp. suis	2074B
GCF_016759655.1	Bifidobacterium longum subsp. suis	2005B
GCF_016759665.1	Bifidobacterium longum subsp. longum	458B
GCF_016759705.1	Bifidobacterium longum subsp. longum	359B
GCF_016759725.1	Bifidobacterium longum subsp. suis	209B
GCF_016759745.1	Bifidobacterium longum subsp. longum	67B
GCF_016759755.1	Bifidobacterium longum subsp. longum	134B
GCF_016759765.1	Bifidobacterium longum subsp. longum	108B
GCF_016759805.1	Bifidobacterium longum subsp. longum	3B
GCF_016759825.1	Bifidobacterium longum subsp. longum	20B
GCF_016759845.1	Bifidobacterium longum subsp. longum	1B
GCF_016835115.1	Bifidobacterium animalis subsp. lactis	H1
GCF_016835135.1	Bifidobacterium animalis subsp. lactis	H3
GCF_016838705.1	Bifidobacterium bifidum	HN002
GCF_016882605.1	Bifidobacterium longum subsp. suillum	SU-851
GCF_016899575.1	Bifidobacterium pullorum subsp. saeculare	An845
GCF_016899675.1	Bifidobacterium pullorum subsp. saeculare	An831
GCF_016899725.1	Bifidobacterium pullorum subsp. saeculare	An836
GCF_016899995.1	Bifidobacterium pullorum subsp. saeculare	An816
GCF_016900135.1	Bifidobacterium ruminantium	An807
GCF_016900615.1	Bifidobacterium pullorum subsp. saeculare	An775
GCF_016901355.1	Bifidobacterium thermophilum	BIN11 1017
GCF_017132755.1	Bifidobacterium longum subsp. suillum	JCM 19995
GCF_017132775.1	Bifidobacterium longum subsp. longum	KCTC 3128
GCF_017291355.1	Bifidobacterium longum subsp. longum	BL-G301
GCF_017299595.1	Bifidobacterium longum subsp. infantis	JCM 7009
GCF_017312505.1	Bifidobacterium longum subsp. longum	MCC00055
GCF_017312525.1	Bifidobacterium longum subsp. longum	MCC00198
GCF_017312545.1	Bifidobacterium longum subsp. longum	MCC00215
GCF_017312565.1	Bifidobacterium longum subsp. longum	MCC00231
GCF_017312585.1	Bifidobacterium longum subsp. longum	MCC00256
GCF_017312605.1	Bifidobacterium longum subsp. longum	MCC00300
GCF_017312625.1	Bifidobacterium longum subsp. longum	MCC00316
GCF_017312645.1	Bifidobacterium longum subsp. longum	MCC00325
GCF_017312665.1	Bifidobacterium longum subsp. longum	MCC00328
GCF_017312685.1	Bifidobacterium longum subsp. longum	MCC00353
GCF_017349335.1	Bifidobacterium asteroides	wkB204 wkB204 S63
GCF_017349335.2	Bifidobacterium asteroides	wkB204 204 A 1 S S13
GCF_017357045.1	Bifidobacterium imperatoris	JCM 32708
GCF_017357065.1	Bifidobacterium longum subsp. longum	KCTC 3421
GCF_017357325.1	Bifidobacterium longum subsp. longum	JCM 11342
GCF_017357345.1	Bifidobacterium longum subsp. longum	JCM 7053
GCF_017357365.1	Bifidobacterium longum subsp. infantis	JCM 7011
GCF_017378515.1	Bifidobacterium saguini	SMZ 23967
GCF_017378625.1	Bifidobacterium longum subsp. infantis	JCM 7010
GCF_017743195.1	Bifidobacterium dentium	N8
GCF_017743215.1	Bifidobacterium dentium	E7
GCF_017743235.1	Bifidobacterium pseudocatenulatum	N2
GCF_017814645.1	Bifidobacterium bifidum	BB-G90
GCF_017815835.1	Bifidobacterium adolescentis	PRL2019
GCF_017894325.1	Bifidobacterium bifidum	CNCM I-4319
GCF_017963615.1	Bifidobacterium animalis subsp. lactis	BL-G101
GCF_018140675.1	Bifidobacterium longum subsp. infantis	BINF
GCF_018370405.1	Bifidobacterium dentium	L3 101 248G1
GCF_018380915.1	Bifidobacterium scardovii	L2 039 000G1
GCF_018408965.1	Bifidobacterium longum subsp. longum	DLBL 09
GCF_018408975.1	Bifidobacterium animalis subsp. lactis	BS 01
GCF_018408985.1	Bifidobacterium animalis subsp. lactis	BS 05
GCF_018409015.1	Bifidobacterium animalis subsp. lactis	MB 2409
GCF_018409165.1	Bifidobacterium longum subsp. longum	DLBL 07
GCF_018409185.1	Bifidobacterium longum subsp. longum	BL 03
GCF_018555385.1	Bifidobacterium santillanense	MA2
GCF_018555415.1	Bifidobacterium simiarum	SO2
GCF_018555435.2	Bifidobacterium amazonense	MA1
GCF_018555455.1	Bifidobacterium colobi	LC6
GCF_018555475.1	Bifidobacterium felsineum	CP4
GCF_018555535.1	Bifidobacterium vespertilionis	CP3
GCF_018555655.1	Bifidobacterium callimiconis	CP1
GCF_018785705.1	Bifidobacterium adolescentis	MCC258
GCF_018785715.1	Bifidobacterium adolescentis	MCC257
GCF_019041375.1	Bifidobacterium bifidum	MSK.8.3
GCF_019041695.1	Bifidobacterium adolescentis	MSK.8.32
GCF_019041835.1	Bifidobacterium bifidum	MSK.8.16
GCF_019041975.1	Bifidobacterium adolescentis	MSK.7.22
GCF_019042035.1	Bifidobacterium adolescentis	MSK.7.17
GCF_019042045.1	Bifidobacterium adolescentis	MSK.7.2
GCF_019042115.1	Bifidobacterium ruminantium	MSK.5.20
GCF_019052255.1	Bifidobacterium breve	MSK.22.113
GCF_019125915.1	Bifidobacterium breve	MSK.22.45
GCF_019125975.1	Bifidobacterium breve	MSK.22.4
GCF_019126115.1	Bifidobacterium breve	MSK.22.99
GCF_019126155.1	Bifidobacterium breve	MSK.22.65
GCF_019126195.1	Bifidobacterium breve	MSK.22.64
GCF_019126215.1	Bifidobacterium breve	MSK.22.124
GCF_019126245.1	Bifidobacterium breve	MSK.22.34
GCF_019126315.1	Bifidobacterium breve	MSK.22.57
GCF_019126325.1	Bifidobacterium breve	MSK.22.97
GCF_019126415.1	Bifidobacterium breve	MSK.22.68
GCF_019126515.1	Bifidobacterium breve	MSK.22.2
GCF_019126535.1	Bifidobacterium breve	MSK.22.20
GCF_019126565.1	Bifidobacterium breve	MSK.22.107
GCF_019126575.1	Bifidobacterium breve	MSK.22.118
GCF_019126615.1	Bifidobacterium breve	MSK.22.117
GCF_019126635.1	Bifidobacterium breve	MSK.22.114
GCF_019126695.1	Bifidobacterium breve	MSK.22.116
GCF_019126735.1	Bifidobacterium breve	MSK.22.100
GCF_019126775.1	Bifidobacterium breve	MSK.22.105
GCF_019126785.1	Bifidobacterium breve	MSK.22.106
GCF_019126815.1	Bifidobacterium breve	MSK.22.111
GCF_019126835.1	Bifidobacterium breve	MSK.22.101
GCF_019126855.1	Bifidobacterium breve	MSK.22.11
GCF_019126875.1	Bifidobacterium breve	MSK.22.108
GCF_019126915.1	Bifidobacterium breve	MSK.22.109
GCF_019126935.1	Bifidobacterium breve	MSK.22.104
GCF_019126945.1	Bifidobacterium breve	MSK.22.103
GCF_019126975.1	Bifidobacterium breve	MSK.22.115
GCF_019126995.1	Bifidobacterium breve	MSK.22.102
GCF_019127685.1	Bifidobacterium adolescentis	MSK.21.29
GCF_019127775.1	Bifidobacterium adolescentis	MSK.20.73
GCF_019127835.1	Bifidobacterium adolescentis	MSK.20.45
GCF_019128025.1	Bifidobacterium adolescentis	MSK.20.2
GCF_019129365.1	Bifidobacterium adolescentis	MSK.17.32
GCF_019131145.1	Bifidobacterium pseudocatenulatum	MSK.13.8
GCF_019131675.1	Bifidobacterium adolescentis	MSK.11.28
GCF_019297795.1	Bifidobacterium longum subsp. suillum	KCTC 15605
GCF_019331675.1	Bifidobacterium miconisargentati	82T25
GCF_019331695.1	Bifidobacterium pluvialisilvae	82T24
GCF_019331715.1	Bifidobacterium simiiventris	81T8
GCF_019331725.1	Bifidobacterium saguinibicoloris	79T10
GCF_019331735.1	Bifidobacterium miconis	82T10
GCF_019331775.1	Bifidobacterium phasiani	6T3
GCF_019331805.1	Bifidobacterium pongonis	64T4
GCF_019469425.1	Bifidobacterium asteroides	ESL0447
GCF_019576095.1	Bifidobacterium animalis subsp. lactis	i797
GCF_019660445.1	Bifidobacterium longum subsp. infantis	JCM 7007
GCF_019731715.1	Bifidobacterium pseudocatenulatum	K40 2 scaf 1
GCF_019734235.1	Bifidobacterium adolescentis	K09 scaf 1
GCF_019734295.1	Bifidobacterium adolescentis	K07 scaf 1
GCF_019734315.1	Bifidobacterium bifidum	K05 scaf 1
GCF_019972965.1	Bifidobacterium adolescentis	4-2
GCF_020008065.1	Bifidobacterium longum subsp. longum	BCBL-583
GCF_020072545.1	Bifidobacterium longum subsp. longum	PCB133
GCF_020309945.1	Bifidobacterium animalis subsp. lactis	19-D-1
GCF_020353915.1	Bifidobacterium longum subsp. longum	NBRC 114494
GCF_020525745.1	Bifidobacterium pseudocatenulatum	YIT12823
GCF_020525765.1	Bifidobacterium pseudocatenulatum	YIT12988
GCF_020526125.1	Bifidobacterium pseudocatenulatum	YIT12986
GCF_020526145.1	Bifidobacterium pseudocatenulatum	YIT12989
GCF_020526155.1	Bifidobacterium pseudocatenulatum	YIT12824
GCF_020526185.1	Bifidobacterium pseudocatenulatum	YIT12985
GCF_020526195.1	Bifidobacterium pseudocatenulatum	YIT12987
GCF_020526225.1	Bifidobacterium pseudocatenulatum	YIT12822
GCF_020526245.1	Bifidobacterium pseudocatenulatum	YIT12819
GCF_020526265.1	Bifidobacterium pseudocatenulatum	YIT12821
GCF_020526285.1	Bifidobacterium pseudocatenulatum	YIT12818
GCF_020526295.1	Bifidobacterium pseudocatenulatum	YIT12749
GCF_020526325.1	Bifidobacterium pseudocatenulatum	YIT12817
GCF_020526345.1	Bifidobacterium pseudocatenulatum	YIT12242
GCF_020526365.1	Bifidobacterium pseudocatenulatum	YIT12232
GCF_020526385.1	Bifidobacterium pseudocatenulatum	YIT12228
GCF_020526405.1	Bifidobacterium pseudocatenulatum	YIT12217
GCF_020526425.1	Bifidobacterium pseudocatenulatum	YIT12203
GCF_020526445.1	Bifidobacterium pseudocatenulatum	YIT12189
GCF_020526465.1	Bifidobacterium pseudocatenulatum	YIT12187
GCF_020526485.1	Bifidobacterium pseudocatenulatum	YIT12186
GCF_020526505.1	Bifidobacterium pseudocatenulatum	YIT12185
GCF_020526525.1	Bifidobacterium pseudocatenulatum	YIT12053
GCF_020526545.1	Bifidobacterium pseudocatenulatum	YIT12054
GCF_020526555.1	Bifidobacterium pseudocatenulatum	YIT12145
GCF_020526585.1	Bifidobacterium pseudocatenulatum	YIT11955
GCF_020526605.1	Bifidobacterium pseudocatenulatum	YIT11954
GCF_020526625.1	Bifidobacterium pseudocatenulatum	YIT11951
GCF_020526645.1	Bifidobacterium pseudocatenulatum	YIT11949
GCF_020526665.1	Bifidobacterium pseudocatenulatum	YIT11025
GCF_020531735.1	Bifidobacterium longum subsp. infantis	ICIS-1113
GCF_020531855.1	Bifidobacterium longum subsp. infantis	ICIS-206
GCF_020538485.1	Bifidobacterium breve	MSK.23.143 NJBAFHED 1
GCF_020538545.1	Bifidobacterium breve	MSK.23.144 LGIDBJAL 1
GCF_020538645.1	Bifidobacterium breve	MSK.23.133 GELNMMEM 1
GCF_020538685.1	Bifidobacterium breve	MSK.23.130 GPDHGCOO 1
GCF_020538795.1	Bifidobacterium breve	MSK.23.123 JIFIBIOF 1
GCF_020538815.1	Bifidobacterium breve	MSK.23.124 PJBDFPCI 1
GCF_020538845.1	Bifidobacterium breve	MSK.23.105 NNKMKJFK 1
GCF_020539025.1	Bifidobacterium breve	MSK.22.82 FBOGENJA 1
GCF_020539085.1	Bifidobacterium breve	MSK.22.80 ILABGMDF 1
GCF_020539105.1	Bifidobacterium breve	MSK.22.71 CIOFKDDC 1
GCF_020539185.1	Bifidobacterium breve	MSK.22.73 MCKHODDO 1
GCF_020541825.1	Bifidobacterium pseudocatenulatum	YIT12820
GCF_020541865.1	Bifidobacterium pseudocatenulatum	YIT11956
GCF_020541885.1	Bifidobacterium pseudocatenulatum	YIT11953
GCF_020541905.1	Bifidobacterium pseudocatenulatum	YIT11952
GCF_020541925.1	Bifidobacterium pseudocatenulatum	YIT11027
GCF_020686885.1	Bifidobacterium adolescentis	CLA-AA-H280
GCF_020687105.1	Bifidobacterium pseudocatenulatum	CLA-AA-H257
GCF_020710245.1	Bifidobacterium bifidum	ICIS-629
GCF_020733045.1	Bifidobacterium breve	MSK.23.141 HOEDNGNE 1
GCF_020743435.1	Bifidobacterium pullorum subsp. gallinarum	hiBcolR7-4860
GCF_020861855.1	Bifidobacterium bifidum	ICIS-176
GCF_020884755.1	Bifidobacterium mizhiense	S053-2
GCF_020892075.1	Bifidobacterium bifidum	YIT 10347
GCF_020908005.1	Bifidobacterium bifidum	ICIS-504
GCF_020982785.1	Bifidobacterium longum subsp. longum	JCM 7050
GCF_021018785.1	Bifidobacterium animalis subsp. lactis	DSM 15954
GCF_021184065.1	Bifidobacterium longum subsp. longum	BB-46
GCF_021484885.1	Bifidobacterium pseudocatenulatum	JCLA3
GCF_021531155.1	Bifidobacterium boum	An918 An918
GCF_022014335.1	Bifidobacterium longum subsp. longum	MC-42
GCF_022014355.1	Bifidobacterium bifidum	91
GCF_022133115.1	Bifidobacterium adolescentis	MSK.17.72 JFEAMGAD 1
GCF_022133625.1	Bifidobacterium bifidum	DFI.7.59 EBFEANGM 1
GCF_022133685.1	Bifidobacterium pseudocatenulatum	DFI.7.56 HLBGCJBC 1
GCF_022134905.1	Bifidobacterium bifidum	DFI.7.51 GNAOMNAF 1
GCF_022134905.2	Bifidobacterium bifidum	DFI.7.51 DFI.7.51 1
GCF_022134915.1	Bifidobacterium pseudocatenulatum	DFI.7.48 HDCICOCB 1
GCF_022135085.1	Bifidobacterium pseudocatenulatum	DFI.7.45 JOMPNKIO 1
GCF_022135105.1	Bifidobacterium pseudocatenulatum	DFI.7.39 JGNDBEIK 1
GCF_022135125.1	Bifidobacterium pseudocatenulatum	DFI.7.40 JKGDKJJP 1
GCF_022135325.1	Bifidobacterium adolescentis	DFI.7.20 LOCIMPMC 1
GCF_022135445.1	Bifidobacterium adolescentis	DFI.7.17 CEGCEPHA 1
GCF_022136605.1	Bifidobacterium adolescentis	DFI.5.12 POCNPMFK 1
GCF_022483005.1	Bifidobacterium tibiigranuli	UW MP BIF2 1 Ga0455831 001
GCF_022486485.1	Bifidobacterium tibiigranuli	UW MP BIF2 8 Ga0455792 000005
GCF_022486725.1	Bifidobacterium tibiigranuli	UW MP BIF2 2 Ga0455793 000004
GCF_022487345.1	Bifidobacterium tibiigranuli	UW MP BIF2 3 Ga0455795 000027
GCF_022496265.1	Bifidobacterium pseudocatenulatum	2244B
GCF_022496335.1	Bifidobacterium pseudocatenulatum	2241B
GCF_022496355.1	Bifidobacterium pseudocatenulatum	2235B
GCF_022496395.1	Bifidobacterium pseudocatenulatum	2234B
GCF_022496495.1	Bifidobacterium pseudocatenulatum	2013B
GCF_022631475.1	Bifidobacterium pseudolongum subsp. globosum	E
GCF_022640815.1	Bifidobacterium tibiigranuli	UW MP BIF2 4 Ga0455796 000018
GCF_022640875.1	Bifidobacterium crudilactis	UW MP BIF7 1 Ga0455797 000001
GCF_022640975.1	Bifidobacterium tibiigranuli	UW MP BIF2 5 Ga0455797 000034
GCF_022643465.1	Bifidobacterium longum subsp. longum	BP
GCF_022643625.1	Bifidobacterium longum subsp. longum	B4
GCF_022643745.1	Bifidobacterium longum subsp. longum	B5
GCF_022643845.1	Bifidobacterium longum subsp. longum	B3
GCF_022644005.1	Bifidobacterium longum subsp. longum	B2
GCF_022644225.1	Bifidobacterium longum subsp. longum	B1
GCF_022647925.1	Bifidobacterium crudilactis	UW MP BIF10 1 Ga0455833 0005
GCF_022648015.1	Bifidobacterium crudilactis	UW MP BIF16 1 Ga0455781 000065
GCF_022648265.1	Bifidobacterium tibiigranuli	UW MP BIF11 2 Ga0455782 000019
GCF_022648525.1	Bifidobacterium tibiigranuli	UW MP BIF11 1 Ga0455783 00002
GCF_022648665.1	Bifidobacterium tibiigranuli	UW MP BIF2 7 Ga0455784 00011
GCF_022648935.1	Bifidobacterium psychraerophilum	UW MP BIF6 3 Ga0455785 00034
GCF_022649015.1	Bifidobacterium tibiigranuli	UW MP BIF2 6 Ga0455785 00028
GCF_022649425.1	Bifidobacterium crudilactis	UW MP BIF4 1 Ga0455787 00001
GCF_022649705.1	Bifidobacterium crudilactis	UW DM BIF3 1 Ga0455766 000092
GCF_022654435.1	Bifidobacterium crudilactis	UW MP BIF5 2 Ga0455777 00024
GCF_022654655.1	Bifidobacterium crudilactis	UW MP BIF5 1 Ga0455778 00005
GCF_022655035.1	Bifidobacterium tibiigranuli	UW MP BIF9 2 Ga0455779 00009
GCF_022655105.1	Bifidobacterium psychraerophilum	UW MP BIF6 1 Ga0455779 00010
GCF_022655455.1	Bifidobacterium tibiigranuli	UW MP BIF9 1 Ga0455780 00002
GCF_022655475.1	Bifidobacterium psychraerophilum	UW MP BIF6 2 Ga0455780 00014
GCF_022691205.1	Bifidobacterium pseudolongum subsp. pseudolongum	ATCC 25526
GCF_022691225.1	Bifidobacterium pseudolongum subsp. globosum	EM13
GCF_022760235.1	Bifidobacterium pseudolongum subsp. globosum	EM10
GCF_022769165.1	Bifidobacterium boum	SUG87 k141 10662282
GCF_022819225.1	Bifidobacterium longum subsp. infantis	JRPT
GCF_023147995.1	Bifidobacterium dentium	EYE 60 Seq 1
GCF_023205795.1	Bifidobacterium longum subsp. infantis	PI 004
GCF_023205815.1	Bifidobacterium longum subsp. infantis	PI 003
GCF_023205835.1	Bifidobacterium longum subsp. infantis	PI 002
GCF_023205855.1	Bifidobacterium longum subsp. infantis	BB-02
GCF_023208035.1	Bifidobacterium longum subsp. infantis	PI 010
GCF_023208055.1	Bifidobacterium longum subsp. infantis	PI 009
GCF_023208075.1	Bifidobacterium longum subsp. infantis	PI 008
GCF_023208095.1	Bifidobacterium longum subsp. infantis	PI 007
GCF_023208115.1	Bifidobacterium longum subsp. infantis	PI 005
GCF_023208135.1	Bifidobacterium longum subsp. infantis	NLS
GCF_023208155.1	Bifidobacterium longum subsp. infantis	PI 006
GCF_023375105.1	Bifidobacterium animalis subsp. lactis	BLa80
GCF_023497865.1	Bifidobacterium adolescentis	NB2B-16-TSAB
GCF_024341745.1	Bifidobacterium bifidum	JCM 1254
GCF_024349265.1	Bifidobacterium longum subsp. longum	KABP-042
GCF_024460485.1	Bifidobacterium adolescentis	SL.1.01 JKCPPICA 1
GCF_024461795.1	Bifidobacterium pseudocatenulatum	DFI.7.90 BANMFFPG 1
GCF_024461835.1	Bifidobacterium pseudocatenulatum	DFI.7.91 KJIDJOJJ 1
GCF_024462035.1	Bifidobacterium pseudocatenulatum	DFI.7.61 EELBCCHF 1
GCF_024462145.1	Bifidobacterium adolescentis	DFI.7.24 IGNLHMKC 1
GCF_024623015.1	Bifidobacterium animalis subsp. animalis	DSM 28736
GCF_024665435.1	Bifidobacterium breve	BIF195
GCF_024665655.1	Bifidobacterium longum subsp. infantis	BB-02
GCF_024760465.1	Bifidobacterium breve	1101A
GCF_025289145.1	Bifidobacterium adolescentis	E298b (Variant c)
GCF_025376865.1	Bifidobacterium polysaccharolyticum	C3
GCF_025506255.1	Bifidobacterium animalis subsp. lactis	CUL34
GCF_025506295.1	Bifidobacterium bifidum	20
GCF_026076095.1	Bifidobacterium bifidum	P671
GCF_026162505.1	Bifidobacterium bifidum	PS DA-LAIM
GCF_026236665.1	Bifidobacterium longum subsp. longum	JNUSWJS1029
GCF_026520375.1	Bifidobacterium longum subsp. longum	CCM7952
GCF_026520385.1	Bifidobacterium longum subsp. longum	372
GCF_026683895.1	Bifidobacterium animalis subsp. lactis	BP026
GCF_026967535.1	Bifidobacterium longum subsp. infantis	Y46
GCF_027212565.1	Bifidobacterium breve	SDS-962-Irr
GCF_027212575.1	Bifidobacterium breve	SDS-512-OW
GCF_027212595.1	Bifidobacterium breve	SDS-744-W
GCF_027212705.1	Bifidobacterium breve	SDS-736-OW
GCF_027212715.1	Bifidobacterium breve	SDS-967-OWr
GCF_027212815.1	Bifidobacterium breve	SDS-964-W-Irr
GCF_027212825.1	Bifidobacterium breve	SDS-968-OWr
GCF_027214485.1	Bifidobacterium breve	SDS-746-OW
GCF_027214545.1	Bifidobacterium breve	SDS-734-OW
GCF_027214565.1	Bifidobacterium breve	SDS-746-W
GCF_027214605.1	Bifidobacterium longum subsp. longum	SDS-1928-OWp1
GCF_027214635.1	Bifidobacterium breve	SDS-511-OW
GCF_027214665.1	Bifidobacterium longum subsp. longum	SDS-1927-OWp1
GCF_027214675.1	Bifidobacterium breve	SDS-834-OWp
GCF_027214765.1	Bifidobacterium breve	SDS-512-W
GCF_027214825.1	Bifidobacterium breve	SDS-835-OWp
GCF_027214905.1	Bifidobacterium breve	SDS-1057-dR
GCF_027214925.1	Bifidobacterium breve	SDS-1919-OWr1
GCF_027214935.1	Bifidobacterium breve	SDS-1059-dR
GCF_027214985.1	Bifidobacterium breve	SDS-509-OW
GCF_027215005.1	Bifidobacterium breve	SDS-832-OWp
GCF_027215075.1	Bifidobacterium breve	SDS-1440-OWr
GCF_027215095.1	Bifidobacterium breve	SDS-744-OW
GCF_027215105.1	Bifidobacterium breve	SDS-965-OWr
GCF_027215125.1	Bifidobacterium longum subsp. longum	SDS-1929-OWp1
GCF_027215185.1	Bifidobacterium breve	SDS-1439-RL
GCF_027215265.1	Bifidobacterium breve	SDS-1702-OWr1
GCF_027215305.1	Bifidobacterium breve	SDS-1703-OWr1
GCF_027215315.1	Bifidobacterium breve	SDS-1441-OWr
GCF_027215325.1	Bifidobacterium bifidum	SDS-1425-OWp
GCF_027215465.1	Bifidobacterium breve	SDS-1920-OWr1
GCF_027215475.1	Bifidobacterium breve	SDS-1921-OWr1
GCF_027215525.1	Bifidobacterium breve	SDS-1701-OWr1
GCF_027215545.1	Bifidobacterium bifidum	SDS-1424-OWp
GCF_027215655.1	Bifidobacterium breve	SDS-1060-OWr
GCF_027659405.1	Bifidobacterium adolescentis	AM104-26 GF3HA24002.Scaf1
GCF_027659485.1	Bifidobacterium adolescentis	AM104-19 MF3HA24004B.Scaf1
GCF_027659585.1	Bifidobacterium adolescentis	AM104-10 IF3HA24001B.Scaf1
GCF_027659865.1	Bifidobacterium pseudocatenulatum	AM102-70 HF3HA23005.Scaf1
GCF_027660105.1	Bifidobacterium pseudocatenulatum	AM102-116 MF3HA23005B.Scaf1
GCF_027660165.1	Bifidobacterium pseudocatenulatum	AM102-111 MF3HA23007.Scaf1
GCF_027660605.1	Bifidobacterium adolescentis	AM100-PB1-1D-7A AM100-PB1-1D-7A.Scaf1
GCF_027660645.1	Bifidobacterium pseudocatenulatum	AM100-PB1-1D-5A AM100-PB1-1D-5A.Scaf1
GCF_027660695.1	Bifidobacterium pseudocatenulatum	AM10-16A AM10-16A.Scaf1
GCF_027660745.1	Bifidobacterium pseudocatenulatum	AM100-PB1-1D-25A AM100-PB1-1D-25A.Scaf1
GCF_027661345.1	Bifidobacterium adolescentis	AM100 PB1 4D 35A AM100 PB1 4D 35A.Scaf1
GCF_027661485.1	Bifidobacterium pseudocatenulatum	AM100 PB 1D 46A AM100 PB 1D 46A.Scaf1
GCF_027661495.1	Bifidobacterium pseudocatenulatum	AM100 PB 1D 46 AM100 PB 1D 46.Scaf1
GCF_027661755.1	Bifidobacterium pseudocatenulatum	AM100 BB26A AM100 BB26A.Scaf1
GCF_027662535.1	Bifidobacterium bifidum	AM09-1-1 AM09-1-1.Scaf1
GCF_027662625.1	Bifidobacterium adolescentis	AM08-20 AM08-20.Scaf1
GCF_027662655.1	Bifidobacterium bifidum	AM07-8 AM07-8.Scaf1
GCF_027662965.1	Bifidobacterium pseudocatenulatum	AM04S-98 SF3HA18005B.Scaf1
GCF_027663065.1	Bifidobacterium adolescentis	AM04S-55 SF3HA18002B.Scaf1
GCF_027663245.1	Bifidobacterium pseudocatenulatum	AM04S-37 IF3HA18003B.Scaf1
GCF_027663265.1	Bifidobacterium pseudocatenulatum	AM04S-36 IF3HA18002B.Scaf1
GCF_027663325.1	Bifidobacterium adolescentis	AM04S-30 JF3HA18001.Scaf1
GCF_027663465.1	Bifidobacterium pseudolongum subsp. globosum	AFF13-10A AFF13-10A.Scaf1
GCF_027663845.1	Bifidobacterium breve	AFF13-13A AFF13-13A.Scaf1
GCF_027664055.1	Bifidobacterium pseudocatenulatum	AF98-46 AF98-46.Scaf1
GCF_027664095.1	Bifidobacterium adolescentis	AF98-44 AF98-44.Scaf1
GCF_027664355.1	Bifidobacterium adolescentis	AF96-43M2TA AF96-43M2TA.Scaf1
GCF_027664375.1	Bifidobacterium pseudocatenulatum	AF97-02pH9 AF97-02pH9.Scaf1
GCF_027664445.1	Bifidobacterium adolescentis	AF96-10M2bTA AF96-10M2bTA.Scaf1
GCF_027664505.1	Bifidobacterium pseudocatenulatum	AF96-01DA AF96-01DA.Scaf1
GCF_027664545.1	Bifidobacterium pseudocatenulatum	AF96-01D-1A AF96-01D-1A.Scaf1
GCF_027664745.1	Bifidobacterium pseudocatenulatum	AF93-03b3A AF93-03b3A.Scaf1
GCF_027664845.1	Bifidobacterium adolescentis	AF92-02A AF92-02A.Scaf1
GCF_027664925.1	Bifidobacterium adolescentis	AF91-08b2A AF91-08b2A.Scaf1
GCF_027665025.1	Bifidobacterium adolescentis	AF91-02b2A AF91-02b2A.Scaf1
GCF_027665275.1	Bifidobacterium pseudocatenulatum	AF87-08pH10A AF87-08pH10A.Scaf1
GCF_027665765.1	Bifidobacterium adolescentis	AF77-07pH10T AF77-07pH10T.Scaf1
GCF_027666945.1	Bifidobacterium pseudocatenulatum	AM67-25ACA AM67-25ACA.Scaf1
GCF_027667065.1	Bifidobacterium adolescentis	AM66-51ACA AM66-51ACA.Scaf1
GCF_027667355.1	Bifidobacterium pseudocatenulatum	AM67-29ACA AM67-29ACA.Scaf1
GCF_027667455.1	Bifidobacterium pseudocatenulatum	AM64-7MHA AM64-7MHA.Scaf1
GCF_027667545.1	Bifidobacterium adolescentis	AM64-1ACA AM64-1ACA.Scaf1
GCF_027667565.1	Bifidobacterium adolescentis	AM64-16A AM64-16A.Scaf1
GCF_027667715.1	Bifidobacterium pseudocatenulatum	AM63-17T6NA AM63-17T6NA.Scaf1
GCF_027667785.1	Bifidobacterium bifidum	AM63-12ACA AM63-12ACA.Scaf1
GCF_027667855.1	Bifidobacterium adolescentis	AM63-10LNA AM63-10LNA.Scaf1
GCF_027667865.1	Bifidobacterium pseudocatenulatum	AM63-10T2NA AM63-10T2NA.Scaf1
GCF_027667925.1	Bifidobacterium pseudocatenulatum	AM63-10A AM63-10A.Scaf1
GCF_027668055.1	Bifidobacterium adolescentis	AM62-3LBA AM62-3LBA.Scaf1
GCF_027668725.1	Bifidobacterium pseudocatenulatum	AM57-8A AM57-8A.Scaf1
GCF_027669735.1	Bifidobacterium adolescentis	AM42-3ACA AM42-3ACA.Scaf1
GCF_027669765.1	Bifidobacterium bifidum	AM42-10 AM42-10.Scaf1
GCF_027669885.1	Bifidobacterium pseudocatenulatum	AM39-2BHA AM39-2BHA.Scaf1
GCF_027670145.1	Bifidobacterium pseudocatenulatum	AM36-16AAA AM36-16AAA.Scaf1
GCF_027670265.1	Bifidobacterium adolescentis	AM33-7A AM33-7A.Scaf1
GCF_027670275.1	Bifidobacterium pseudocatenulatum	AM33-4A AM33-4A.Scaf1
GCF_027670405.1	Bifidobacterium pseudocatenulatum	AM31-4 AM31-4.Scaf1
GCF_027670485.1	Bifidobacterium pseudocatenulatum	AM31-22-C AM31-22-C.Scaf1
GCF_027670945.1	Bifidobacterium pseudocatenulatum	AM28-13AC AM28-13AC.Scaf1
GCF_027671185.1	Bifidobacterium pseudocatenulatum	AM26-15LB AM26-15LB.Scaf1
GCF_027671425.1	Bifidobacterium adolescentis	AM22-8LB AM22-8LB.Scaf1
GCF_027671795.1	Bifidobacterium pseudocatenulatum	AM19-1 AM19-1.Scaf1
GCF_027671935.1	Bifidobacterium bifidum	AM18-64 AM18-64.Scaf1
GCF_027671985.1	Bifidobacterium bifidum	AM18-3 AM18-3.Scaf1
GCF_027673645.1	Bifidobacterium pseudocatenulatum	AM113-179 IF3HA22024B.Scaf1
GCF_027673665.1	Bifidobacterium pseudocatenulatum	AM113-175 HF3HA22022B.Scaf1
GCF_027673805.1	Bifidobacterium pseudocatenulatum	AM113-159 BF3HA22023B.Scaf1
GCF_027673825.1	Bifidobacterium pseudocatenulatum	AM113-213 GF3HA22019.Scaf1
GCF_027673835.1	Bifidobacterium adolescentis	AM113-155 SF3HA22024.Scaf1
GCF_027673985.1	Bifidobacterium pseudocatenulatum	AM113-151 SF3HA22020.Scaf1
GCF_027674015.1	Bifidobacterium pseudocatenulatum	AM113-149 PF3HA22006.Scaf1
GCF_027674065.1	Bifidobacterium pseudocatenulatum	AM113-146 JF3HA22012.Scaf1
GCF_027674085.1	Bifidobacterium pseudocatenulatum	AM113-140 IF3HA22009.Scaf1
GCF_027674115.1	Bifidobacterium pseudocatenulatum	AM113-134 HF3HA22012.Scaf1
GCF_027674175.1	Bifidobacterium adolescentis	AM113-123 BF3HA22019.Scaf1
GCF_027674505.1	Bifidobacterium adolescentis	AM110-99 GF3HA21009B.Scaf1
GCF_027674755.1	Bifidobacterium adolescentis	AM110-71 SF3HA21014B.Scaf1
GCF_027674825.1	Bifidobacterium adolescentis	AM110-65 IF3HA21018B.Scaf1
GCF_027674835.1	Bifidobacterium adolescentis	AM110-66 IF3HA21019B.Scaf1
GCF_027675045.1	Bifidobacterium adolescentis	AM110-49 IF3HA21002B.Scaf1
GCF_027675485.1	Bifidobacterium pseudocatenulatum	UN03-89 BF3HA25002B.Scaf1
GCF_027675505.1	Bifidobacterium adolescentis	UN03-88 BF3HA25001B.Scaf1
GCF_027675605.1	Bifidobacterium dentium	UN03-60 GF3HA25003.Scaf1
GCF_027675705.1	Bifidobacterium adolescentis	UN03-43 MF3HA25001.Scaf1
GCF_027675865.1	Bifidobacterium pseudocatenulatum	UN03-289 BF3HA25012.Scaf1
GCF_027676925.1	Bifidobacterium pseudocatenulatum	TM14-22NEAA TM14-22NEAA.Scaf1
GCF_027677065.1	Bifidobacterium adolescentis	TM12-7AA TM12-7AA.Scaf1
GCF_027677245.1	Bifidobacterium adolescentis	TM12-17NEA TM12-17NEA.Scaf1
GCF_027678985.1	Bifidobacterium adolescentis	TM115-199 SF3HA28003B.Scaf1
GCF_027679025.1	Bifidobacterium adolescentis	TM115-196 PF3HA28011B.Scaf1
GCF_027679205.1	Bifidobacterium pseudocatenulatum	TM115-175 MF3HA28002B.Scaf1
GCF_027679215.1	Bifidobacterium adolescentis	TM115-174 MF3HA28001B.Scaf1
GCF_027679275.1	Bifidobacterium adolescentis	TM115-173 JF3HA28011B.Scaf1
GCF_027679375.1	Bifidobacterium pseudocatenulatum	TM115-152 IF3HA28002B.Scaf1
GCF_027679525.1	Bifidobacterium adolescentis	TM115-142 BF3HA28005B.Scaf1
GCF_027679795.1	Bifidobacterium pseudocatenulatum	TM115-114 JF3HA28002.Scaf1
GCF_027679885.1	Bifidobacterium pseudocatenulatum	TM115-104 HF3HA28002.Scaf1
GCF_027680115.1	Bifidobacterium adolescentis	TM114-80 SF3HA27010B.Scaf1
GCF_027680225.1	Bifidobacterium adolescentis	TM114-58 JF3HA27004B.Scaf1
GCF_027680245.1	Bifidobacterium adolescentis	TM114-59 MF3HA27001B.Scaf1
GCF_027680335.1	Bifidobacterium pseudocatenulatum	TM114-51 IF3HA27005B.Scaf1
GCF_027680405.1	Bifidobacterium adolescentis	TM114-41 HF3HA27001B.Scaf1
GCF_027680425.1	Bifidobacterium adolescentis	TM114-23 MF3HA27001.Scaf1
GCF_027680435.1	Bifidobacterium adolescentis	TM114-24 PF3HA27001.Scaf1
GCF_027680445.1	Bifidobacterium adolescentis	TM114-35 BF3HA27001B.Scaf1
GCF_027682385.1	Bifidobacterium dentium	AF54-13pH4A AF54-13pH4A.Scaf1
GCF_027682395.1	Bifidobacterium pseudocatenulatum	AF54-10pH4A AF54-10pH4A.Scaf1
GCF_027682525.1	Bifidobacterium pseudocatenulatum	AF53-10pH4A AF53-10pH4A.Scaf1
GCF_027682665.1	Bifidobacterium pseudocatenulatum	AF51-5-b11A AF51-5-b11A.Scaf1
GCF_027682745.1	Bifidobacterium adolescentis	AF51-06b1 AF51-06b1.Scaf1
GCF_027682855.1	Bifidobacterium pseudocatenulatum	AF47-10A AF47-10A.Scaf1
GCF_027682905.1	Bifidobacterium pseudocatenulatum	AF54-16pH4A AF54-16pH4A.Scaf1
GCF_027683145.1	Bifidobacterium adolescentis	AF39-1ATA AF39-1ATA.Scaf1
GCF_027683345.1	Bifidobacterium pseudocatenulatum	AF35-8ACA AF35-8ACA.Scaf1
GCF_027683385.1	Bifidobacterium adolescentis	AF35-2A AF35-2A.Scaf1
GCF_027683465.1	Bifidobacterium pseudocatenulatum	AF34-4A AF34-4A.Scaf1
GCF_027683605.1	Bifidobacterium adolescentis	AF32-13BHA AF32-13BHA.Scaf1
GCF_027683735.1	Bifidobacterium pseudocatenulatum	AF30-13ACA AF30-13ACA.Scaf1
GCF_027683825.1	Bifidobacterium bifidum	AF28-14ACA AF28-14ACA.Scaf1
GCF_027683875.1	Bifidobacterium bifidum	AF28-10A AF28-10A.Scaf1
GCF_027685705.1	Bifidobacterium pseudocatenulatum	AF12-8LB AF12-8LB.Scaf1
GCF_027685755.1	Bifidobacterium pseudocatenulatum	AF12-21AC AF12-21AC.Scaf1
GCF_027685785.1	Bifidobacterium bifidum	AF11-44 AF11-44.Scaf1
GCF_027686185.1	Bifidobacterium adolescentis	AF102-65 BF3HA05001.Scaf1
GCF_027687815.1	Bifidobacterium bifidum	AF06-26B AF06-26B.Scaf1
GCF_027687915.1	Bifidobacterium bifidum	AF05-42B AF05-42B.Scaf1
GCF_027688015.1	Bifidobacterium pseudocatenulatum	AF05-32B AF05-32B.Scaf1
GCF_027688115.1	Bifidobacterium pseudocatenulatum	AF05-21 AF05-21.Scaf1
GCF_027688555.1	Bifidobacterium adolescentis	AF02-8 AF02-8.Scaf1
GCF_027688615.1	Bifidobacterium pseudocatenulatum	AF02-30 AF02-30.Scaf1
GCF_027688695.1	Bifidobacterium pseudocatenulatum	AF01-43J J-43.Scaf1
GCF_027688985.1	Bifidobacterium adolescentis	TM114-15 HF3HA27001.Scaf1
GCF_027689035.1	Bifidobacterium adolescentis	TM114-19 IF3HA27001.Scaf1
GCF_027689275.1	Bifidobacterium adolescentis	TM114-12 GF3HA27001.Scaf1
GCF_027689355.1	Bifidobacterium adolescentis	TM114-10 BF3HA27001.Scaf1
GCF_027689535.1	Bifidobacterium pseudocatenulatum	TM10-10ATA TM10-10ATA.Scaf1
GCF_027689545.1	Bifidobacterium bifidum	TM10-26ACA TM10-26ACA.Scaf1
GCF_027689595.1	Bifidobacterium pseudocatenulatum	TM09-21ACA TM09-21ACA.Scaf1
GCF_027689885.1	Bifidobacterium bifidum	TM02-10 TM02-10.Scaf1
GCF_027689935.1	Bifidobacterium pseudocatenulatum	TM01-10 TM01-10.Scaf1
GCF_027689955.1	Bifidobacterium pseudocatenulatum	TF14-1NSA TF14-1NSA.Scaf1
GCF_027690095.1	Bifidobacterium bifidum	TF12-7ATA TF12-7ATA.Scaf1
GCF_027690155.1	Bifidobacterium adolescentis	TF12-10ATA TF12-10ATA.Scaf1
GCF_027690405.1	Bifidobacterium adolescentis	TF10-6AT TF10-6AT.Scaf1
GCF_027690435.1	Bifidobacterium adolescentis	TF10-6AC TF10-6AC.Scaf1
GCF_027690455.1	Bifidobacterium pseudocatenulatum	TM01-13 TM01-13.Scaf1
GCF_027690495.1	Bifidobacterium pseudocatenulatum	TF10-2ATA TF10-2ATA.Scaf1
GCF_027690615.1	Bifidobacterium pseudocatenulatum	TF08-17A TF08-17A.Scaf1
GCF_027690835.1	Bifidobacterium bifidum	TF05-23A TF05-23A.Scaf1
GCF_027691485.1	Bifidobacterium bifidum	OM15-1A OM15-1A.Scaf1
GCF_027691545.1	Bifidobacterium pseudocatenulatum	OM15-10A OM15-10A.Scaf1
GCF_027691725.1	Bifidobacterium dentium	OM11-4BHA OM11-4BHA.Scaf1
GCF_027691805.1	Bifidobacterium bifidum	OM06-6BHA OM06-6BHA.Scaf1
GCF_027692145.1	Bifidobacterium pseudocatenulatum	OF48-6pH5 OF48-6pH5.Scaf1
GCF_027692805.1	Bifidobacterium pseudocatenulatum	OF30-6pH10A OF30-6pH10A.Scaf1
GCF_027692815.1	Bifidobacterium pseudocatenulatum	OF32-3pH5A OF32-3pH5A.Scaf1
GCF_027693395.1	Bifidobacterium bifidum	OF26-14pH9A OF26-14pH9A.Scaf1
GCF_027693645.1	Bifidobacterium bifidum	OF24-2pH5A OF24-2pH5A.Scaf1
GCF_027693725.1	Bifidobacterium pseudocatenulatum	OF23-6MHA OF23-6MHA.Scaf1
GCF_027694865.1	Bifidobacterium pseudocatenulatum	OF05-18A OF05-18A.Scaf1
GCF_027695025.1	Bifidobacterium adolescentis	OF03-5A OF03-5A.Scaf1
GCF_027695195.1	Bifidobacterium adolescentis	OF01-12LBA OF01-12LBA.Scaf1
GCF_027696285.1	Bifidobacterium pseudocatenulatum	IF01-02pH9 IF01-02pH9.Scaf1
GCF_027696885.1	Bifidobacterium breve	CM02-09TA CM02-09TA.Scaf1
GCF_027697625.1	Bifidobacterium pseudocatenulatum	AM97-13 AM97-13.Scaf1
GCF_027697785.1	Bifidobacterium pseudocatenulatum	AM96-02pH9A AM96-02pH9A.Scaf1
GCF_027697805.1	Bifidobacterium pseudocatenulatum	AM96-02pH9-1A AM96-02pH9-1A.Scaf1
GCF_027698005.1	Bifidobacterium dentium	AM96-01D-1A AM96-01D-1A.Scaf1
GCF_027698025.1	Bifidobacterium pseudocatenulatum	AM94-05pH10-1A AM94-05pH10-1A.Scaf1
GCF_027698065.1	Bifidobacterium pseudocatenulatum	AM94-05pH10A AM94-05pH10A.Scaf1
GCF_027698585.1	Bifidobacterium pseudocatenulatum	AM91-04pH10A AM91-04pH10A.Scaf1
GCF_027698785.1	Bifidobacterium pseudocatenulatum	AM90-01A AM90-01A.Scaf1
GCF_027699045.1	Bifidobacterium adolescentis	AM87-02CMCA AM87-02CMCA.Scaf1
GCF_027699185.1	Bifidobacterium pseudocatenulatum	AM88-04FA AM88-04FA.Scaf1
GCF_027724105.1	Bifidobacterium bifidum	AF06-45B AF06-45B.Scaf1
GCF_027945455.1	Bifidobacterium pseudolongum subsp. pseudolongum	NCIMB 702244
GCF_028198275.1	Bifidobacterium adolescentis	1001283st1 E5 1001283B150210 160208
GCF_028198285.1	Bifidobacterium adolescentis	1001713st1 B1 1001713B170207 170306
GCF_028198315.1	Bifidobacterium adolescentis	1025st1 C4 1025SCRN 200924
GCF_028198335.1	Bifidobacterium adolescentis	1001713st1 H6 1001713B170214 170313
GCF_028198355.1	Bifidobacterium adolescentis	1001713st1 C4 1001713B170207 170306
GCF_028198375.1	Bifidobacterium adolescentis	1001713st1 A3 1001713B170214 170313
GCF_028198385.1	Bifidobacterium adolescentis	1001713st1 A10 1001713B170214 170313
GCF_028198415.1	Bifidobacterium adolescentis	1001283st1 H8 1001285H 161024
GCF_028198435.1	Bifidobacterium adolescentis	1001283st1 G1 1001285H 161024
GCF_028198445.1	Bifidobacterium adolescentis	1001283st1 E11 1001285I 161205
GCF_028198475.1	Bifidobacterium adolescentis	1001283st1 B10 1001283B150304 161114
GCF_028198515.1	Bifidobacterium adolescentis	1001283st1 F7 1001287H 170206
GCF_028198525.1	Bifidobacterium adolescentis	1001283st1 E2 1001283B150217 161031
GCF_028198535.1	Bifidobacterium adolescentis	1001283st1 G1 1001283B150210 160208
GCF_028198575.1	Bifidobacterium adolescentis	1001283st1 E5 1001283B150217 161031
GCF_028198595.1	Bifidobacterium adolescentis	1001262st1 A3 1001262B 160229
GCF_028198615.1	Bifidobacterium adolescentis	1001283st1 E1 1001283B150225 161107
GCF_028198635.1	Bifidobacterium adolescentis	1001262st1 H9 1001262B 160229
GCF_028198645.1	Bifidobacterium adolescentis	1001271st1 E2 1001271B 151109
GCF_028198655.1	Bifidobacterium adolescentis	1001283st1 D4 1001283B150210 160208
GCF_028198695.1	Bifidobacterium adolescentis	1001275st1 H9 1001275B 160808
GCF_028198715.1	Bifidobacterium adolescentis	1025st1 H11 1025SCRN 200924
GCF_028198755.1	Bifidobacterium adolescentis	2217st1 D9 2217SCRN 200827
GCF_028198765.1	Bifidobacterium adolescentis	1028st1 G12 1028SCRN 200821
GCF_028198795.1	Bifidobacterium adolescentis	1001283st1 G7 1001283B150225 161107
GCF_028198805.1	Bifidobacterium adolescentis	1001283st1 H8 1001283B150210 160208
GCF_028198835.1	Bifidobacterium adolescentis	1028st1 B1 1028SCRN 200821
GCF_028198845.1	Bifidobacterium adolescentis	1001283st1 G9 1001283B150225 161107
GCF_028198875.1	Bifidobacterium adolescentis	1028st1 H9 1028SCRN 200821
GCF_028198885.1	Bifidobacterium adolescentis	1028st1 F5 1028SCRN 200821
GCF_028198915.1	Bifidobacterium adolescentis	1028st1 A6 1028SCRN 200821
GCF_028198935.1	Bifidobacterium adolescentis	1025st1 G6 1025SCRN 200924
GCF_028198975.1	Bifidobacterium adolescentis	1001283st1 D1 1001285H 161024
GCF_028198995.1	Bifidobacterium adolescentis	1001283st1 B3 1001287H 170206
GCF_028199035.1	Bifidobacterium adolescentis	1001283st1 B2 1001285I 161205
GCF_028199075.1	Bifidobacterium adolescentis	1001270st2 H4 1001270J 160509
GCF_028199085.1	Bifidobacterium adolescentis	1001262st1 E11 1001262B 160229
GCF_028199115.1	Bifidobacterium adolescentis	1001270st2 E8 1001270J 160509
GCF_028199125.1	Bifidobacterium adolescentis	1001270st2 D7 1001270J 160509
GCF_028199135.1	Bifidobacterium adolescentis	1001270st2 A7 1001270J 160509
GCF_028201755.1	Bifidobacterium breve	J1100826st1 H2 J1100826 190719
GCF_028201765.1	Bifidobacterium breve	1001274st1 G4 1001274B 151102
GCF_028201775.1	Bifidobacterium breve	J1101312st1 E4 J1101312 190322
GCF_028201785.1	Bifidobacterium breve	BSD2780061687st1 F3 BSD3448080968 160620
GCF_028201795.1	Bifidobacterium breve	J1100826st1 H11 J1100826 190719
GCF_028201855.1	Bifidobacterium breve	BSD2780061687st1 C6 BSD3448080968 160620
GCF_028201875.1	Bifidobacterium breve	BSD2780061687st1 C6 BSD2780061687 150420
GCF_028201895.1	Bifidobacterium bifidum	G6 h1001283B150217 200217
GCF_028201915.1	Bifidobacterium breve	1001274st1 H8 1001274B 151102
GCF_028201935.1	Bifidobacterium bifidum	1025st1 E4 1025SCRN 200924
GCF_028201955.1	Bifidobacterium bifidum	C7 h1001283B150217 200217
GCF_028201965.1	Bifidobacterium bifidum	2226st1 E4 2226SCRN 200925
GCF_028201995.1	Bifidobacterium breve	1001287st1 G6 1001287H 170206
GCF_028202015.1	Bifidobacterium bifidum	D52st1 E11 D52t1 170925
GCF_028202035.1	Bifidobacterium bifidum	B1 h1001283B150217 200217
GCF_028202055.1	Bifidobacterium bifidum	D31st1 E7 D31t1 170403
GCF_028202075.1	Bifidobacterium bifidum	D31st1 A3 D31t1 170403
GCF_028202095.1	Bifidobacterium bifidum	D31st1 B4 D31t1 170403
GCF_028202115.1	Bifidobacterium bifidum	BSD2780061688st1 G1 BSD2780061688b 171218
GCF_028202125.1	Bifidobacterium bifidum	1001283st1 F2 1001283B150304 161114
GCF_028202155.1	Bifidobacterium bifidum	1001283st1 G4 1001283B150217 161031
GCF_028202165.1	Bifidobacterium bifidum	1001283st1 F3 1001283B150210 160208
GCF_028202185.1	Bifidobacterium bifidum	BSD2780061688st1 D1 BSD2780061688b 171218
GCF_028202215.1	Bifidobacterium bifidum	1001283st1 F5 1001283B150209 150212
GCF_028202225.1	Bifidobacterium bifidum	1025st1 F12 1025SCRN 200924
GCF_028202255.1	Bifidobacterium bifidum	1025st1 B5 1025SCRN 200924
GCF_028202265.1	Bifidobacterium bifidum	1025st1 D2 1025SCRN 200924
GCF_028202295.1	Bifidobacterium bifidum	1001283st1 C1 1001283B150225 161107
GCF_028202305.1	Bifidobacterium bifidum	1025st1 A12 1025SCRN 200924
GCF_028202335.1	Bifidobacterium bifidum	1001283st1 A1 1001285H 161024
GCF_028202355.1	Bifidobacterium bifidum	1001283st1 E8 1001285I 161205
GCF_028202365.1	Bifidobacterium bifidum	1001283st1 B11 1001285I 161205
GCF_028202395.1	Bifidobacterium bifidum	J1101312st1 E10 J1101312 190322
GCF_028202415.1	Bifidobacterium bifidum	J1101312st1 C7 J1101312 190322
GCF_028202425.1	Bifidobacterium bifidum	A4 hBSD2780061687b 210117
GCF_028202435.1	Bifidobacterium bifidum	F3 hBSD2780061687b 210117
GCF_028202455.1	Bifidobacterium bifidum	H2 hBSD2780061687b 210117
GCF_028202495.1	Bifidobacterium bifidum	H9 hBSD2780061687 210209
GCF_028202515.1	Bifidobacterium bifidum	F11 hBSD2780061687b 210117
GCF_028202535.1	Bifidobacterium bifidum	E4 hBSD2780061687b 210117
GCF_028202555.1	Bifidobacterium bifidum	B6 h1001283B150217 200217
GCF_028202575.1	Bifidobacterium bifidum	1001283st1 E8 1001283B150210 160208
GCF_028202595.1	Bifidobacterium bifidum	1001216st1 H2 BSD2780120875b 170604
GCF_028202605.1	Bifidobacterium bifidum	1001283st1 D6 1001283B150209 150212
GCF_028202615.1	Bifidobacterium bifidum	1001216st1 B8 1028SCRN 200821
GCF_028202675.1	Bifidobacterium bifidum	1001271st1 H11 1001271B 150615
GCF_028202695.1	Bifidobacterium bifidum	1001216st1 H5 1028SCRN 200821
GCF_028202715.1	Bifidobacterium bifidum	1001271st1 G7 1001270J 160509
GCF_028202725.1	Bifidobacterium bifidum	1001283st1 C8 1001283B150304 161114
GCF_028202735.1	Bifidobacterium bifidum	1001271st1 F2 1001271B 151109
GCF_028202785.1	Bifidobacterium bifidum	1001216st1 E8 1001216I 160404
GCF_028202815.1	Bifidobacterium bifidum	1001271st1 A6 1001270H 150608
GCF_028202835.1	Bifidobacterium bifidum	1001216st1 H8 1001216I 160404
GCF_028202855.1	Bifidobacterium bifidum	1001136st1 C1 1001136B 160425
GCF_028203235.1	Bifidobacterium adolescentis	H7 h1001262B 191106
GCF_028203305.1	Bifidobacterium breve	J1100826st1 F9 J1100826 190719
GCF_028203385.1	Bifidobacterium breve	BSD2780061687st1 H11 BSD2780061687 150420
GCF_028203415.1	Bifidobacterium breve	J1101312st1 H6 J1101312 190322
GCF_028203435.1	Bifidobacterium breve	J1100826st1 F12 J1100826 190719
GCF_028203455.1	Bifidobacterium breve	1001254st1 D4 1001254J 160919
GCF_028203465.1	Bifidobacterium breve	1001254st1 B10 1001254J 160919
GCF_028203495.1	Bifidobacterium bifidum	RTP21484st2 A9 RTP21484 190118
GCF_028203515.1	Bifidobacterium bifidum	A2 hBSD2780061687b 210117
GCF_028203535.1	Bifidobacterium bifidum	RTP21221st1 G2 RTP21221 200709
GCF_028203545.1	Bifidobacterium bifidum	B3 hBSD2780061687b 210117
GCF_028203575.1	Bifidobacterium bifidum	F10 hBSD2780061687 210209
GCF_028203585.1	Bifidobacterium breve	2217st1 B10 2217SCRN 200827
GCF_028203615.1	Bifidobacterium bifidum	A12 h1001283B150217 200217
GCF_028203625.1	Bifidobacterium bifidum	E2 hBSD2780061687 210209
GCF_028203645.1	Bifidobacterium bifidum	E2 hBSD2780061687b 210117
GCF_028203675.1	Bifidobacterium bifidum	J1101312st1 H2 J1101312 190322
GCF_028203695.1	Bifidobacterium bifidum	J1101312st1 E3 J1101312 190322
GCF_028203705.1	Bifidobacterium bifidum	G10 h1001283B150217 200217
GCF_028203735.1	Bifidobacterium bifidum	F6 h1001283B150217 200217
GCF_028203745.1	Bifidobacterium bifidum	G8 h1001283B150217 200217
GCF_028203775.1	Bifidobacterium bifidum	F11 h1001283B150217 200217
GCF_028203795.1	Bifidobacterium bifidum	C4 h1001283B150217 200217
GCF_028203815.1	Bifidobacterium bifidum	F5 h1001283B150217 200217
GCF_028203835.1	Bifidobacterium bifidum	D53st1 B4 D53t1 180928
GCF_028203855.1	Bifidobacterium bifidum	D53st1 A12 D53t1 180928
GCF_028203875.1	Bifidobacterium bifidum	H3 h1001283B150217 200217
GCF_028203895.1	Bifidobacterium bifidum	H2 h1001283B150217 200217
GCF_028204285.1	Bifidobacterium adolescentis	F8 h1001262B 191106
GCF_028204385.1	Bifidobacterium adolescentis	C1 h1001262B 191106
GCF_028204435.1	Bifidobacterium adolescentis	B10 h1001262B 191106
GCF_028204735.1	Bifidobacterium adolescentis	B1 h1001713B170204 200309
GCF_028204755.1	Bifidobacterium adolescentis	A10 h1001713B170204 200309
GCF_028204835.1	Bifidobacterium adolescentis	A4 h1001283B150217 200217
GCF_028204905.1	Bifidobacterium adolescentis	RTP21191st1 A3 RTP31078 200813
GCF_028205095.1	Bifidobacterium adolescentis	F6 hBSD2780061687 210209
GCF_028205135.1	Bifidobacterium adolescentis	RTP21191st1 G3 RTP21191 200730
GCF_028205155.1	Bifidobacterium adolescentis	G2 hBSD2780061687b 210117
GCF_028205205.1	Bifidobacterium adolescentis	H2 hBSD2780061687 210209
GCF_028205255.1	Bifidobacterium adolescentis	J1100826st1 A1 J1100826 190719
GCF_028205435.1	Bifidobacterium adolescentis	A5 hBSD2780061687 210209
GCF_028205515.1	Bifidobacterium adolescentis	C10 h1001283B150217 200217
GCF_028205525.1	Bifidobacterium adolescentis	J1100826st1 E2 J1100826 190719
GCF_028205655.1	Bifidobacterium adolescentis	J1100826st1 C2 J1100826 190719
GCF_028205665.1	Bifidobacterium adolescentis	F4 h1001283B150217 200217
GCF_028205755.1	Bifidobacterium adolescentis	D31st1 A9 D31t1 170403
GCF_028205955.1	Bifidobacterium adolescentis	BSD3178071176st2 C3 BSD3178071176 160815
GCF_028206085.1	Bifidobacterium adolescentis	BSD3448080968st1 H11 BSD3448080968 160620
GCF_028206125.1	Bifidobacterium adolescentis	2226st1 D3 2226SCRN 200925
GCF_028206155.1	Bifidobacterium adolescentis	BSD2780120874st1 E1 BSD2780120874 150323
GCF_028206205.1	Bifidobacterium adolescentis	BSD2780061687st1 E8 BSD2780061687 150420
GCF_028206235.1	Bifidobacterium adolescentis	BSD2780120874st1 D12 BSD2780120874 150323
GCF_028206265.1	Bifidobacterium adolescentis	BSD3178071175st1 E1 BSD3178071175 160912
GCF_028206315.1	Bifidobacterium adolescentis	BSD2780120874st1 B3 BSD2780120874 150323
GCF_028206345.1	Bifidobacterium adolescentis	BSD2780120874st1 G7 BSD2780120874 150323
GCF_028206365.1	Bifidobacterium adolescentis	BSD3178071175st1 E8 BSD3178071175 160912
GCF_028206575.1	Bifidobacterium adolescentis	BSD2780061687st1 B2 BSD2780061687 150420
GCF_028310055.1	Bifidobacterium pseudocatenulatum	RTP21311st1 D9 RTP21311 201001
GCF_028310065.1	Bifidobacterium pseudocatenulatum	J1101312st1 G10 J1101312 190322
GCF_028310145.1	Bifidobacterium pseudocatenulatum	J1101437st1 G4 J1101437 171009
GCF_028310175.1	Bifidobacterium pseudocatenulatum	RTP21221st1 C7 RTP21221 200709
GCF_028310215.1	Bifidobacterium pseudocatenulatum	RTP21311st3 E6 RTP21311 201001
GCF_028310275.1	Bifidobacterium pseudocatenulatum	RTP21311st1 C8 RTP21311 201001
GCF_028310385.1	Bifidobacterium pseudocatenulatum	BSD2780120875st1 F12 BSD2780120875b 170604
GCF_028310395.1	Bifidobacterium pseudocatenulatum	1001283st2 E4 1001283B150304 161114
GCF_028310485.1	Bifidobacterium pseudocatenulatum	1001283st1 E6 1001285I 161205
GCF_028310545.1	Bifidobacterium pseudocatenulatum	1001283st1 H12 1001285I 161205
GCF_028310625.1	Bifidobacterium pseudocatenulatum	1001283st1 D12 1001283B150210 160208
GCF_028310685.1	Bifidobacterium pseudocatenulatum	1001283st1 A12 1001283B150217 161031
GCF_028310725.1	Bifidobacterium pseudocatenulatum	1001283st1 C1 1001283B150209 150212
GCF_028310785.1	Bifidobacterium pseudocatenulatum	RTP21221st1 G3 RTP21221 200709
GCF_028310805.1	Bifidobacterium pseudocatenulatum	J1101312st1 A8 J1101312 190322
GCF_028310815.1	Bifidobacterium pseudocatenulatum	1001283st1 G5 1001283B150209 150212
GCF_028310845.1	Bifidobacterium pseudocatenulatum	BSD2780120875st1 B7 BSD2780120875 150330
GCF_028310865.1	Bifidobacterium pseudocatenulatum	D35st1 B4 J1100826 190719
GCF_028310885.1	Bifidobacterium pseudocatenulatum	1001275st1 G12 1001275B 160808
GCF_028310925.1	Bifidobacterium pseudocatenulatum	1001099st1 G10 1001099B 141217
GCF_028311445.1	Bifidobacterium pseudocatenulatum	1001271st1 F3 1001271B 150615
GCF_028311465.1	Bifidobacterium pseudocatenulatum	BSD2780061689st1 G10 BSD2780061689 150309
GCF_028311485.1	Bifidobacterium pseudocatenulatum	1001271st1 E11 1001271B 151109
GCF_028311505.1	Bifidobacterium pseudocatenulatum	1001283st1 F5 1001283B150225 161107
GCF_028311545.1	Bifidobacterium pseudocatenulatum	1001271st1 H7 1001271B 151109
GCF_028311555.1	Bifidobacterium pseudocatenulatum	1001283st2 F1 1001283B150225 161107
GCF_028311605.1	Bifidobacterium pseudocatenulatum	BSD2780061689st1 E11 BSD2780061689 150309
GCF_028312105.1	Bifidobacterium pseudocatenulatum	1001099st1 A6 1001099B 141217
GCF_028314485.1	Bifidobacterium pseudocatenulatum	RTP21311st2 F9 RTP21311 201001
GCF_028368165.1	Bifidobacterium adolescentis	RTP21484st1 C8 RTP21484 190118
GCF_028368265.1	Bifidobacterium bifidum	RTP21484st2 G9 RTP21484 190118
GCF_028463865.1	Bifidobacterium animalis subsp. lactis	BAMA-B06BAu-B0111
GCF_028743295.1	Bifidobacterium adolescentis	LMG 10502
GCF_028898865.1	Bifidobacterium longum subsp. longum	F2
GCF_029011515.1	Bifidobacterium bifidum	VSI20
GCF_029011725.1	Bifidobacterium breve	VSI11
GCF_029167605.1	Bifidobacterium animalis subsp. lactis	MH-02
GCF_029340035.1	Bifidobacterium pseudocatenulatum	RC1 18990 UC
GCF_029340075.1	Bifidobacterium breve	RC158 19046 CD RC158
GCF_029340105.1	Bifidobacterium adolescentis	RC7 19002 UC RC7patricassembled
GCF_029340115.1	Bifidobacterium adolescentis	RC10 19003 HHC RC10patricassembled
GCF_029340235.1	Bifidobacterium adolescentis	RC12 19003 HHC RC12
GCF_029541965.1	Bifidobacterium pseudocatenulatum	Bi-OTA128
GCF_029542645.1	Bifidobacterium animalis subsp. lactis	Bifidobacterium animalis subsp. lactis SF
GCF_029723375.1	Bifidobacterium bifidum	LH 1045 LH 1045
GCF_029723395.1	Bifidobacterium breve	LH 1047 LH 1047
GCF_029723405.1	Bifidobacterium breve	LH 1052 LH 1052
GCF_029723435.1	Bifidobacterium bifidum	LH 1044 LH 1044
GCF_029723555.1	Bifidobacterium bifidum	LH 1036 LH 1036
GCF_029723565.1	Bifidobacterium bifidum	LH 1017 LH 1017
GCF_029723575.1	Bifidobacterium bifidum	LH 1048 LH 1048
GCF_029723595.1	Bifidobacterium bifidum	LH 1016 LH 1016
GCF_029723675.1	Bifidobacterium bifidum	LH 1013 LH 1013
GCF_029723695.1	Bifidobacterium bifidum	LH 986 LH 986
GCF_029723715.1	Bifidobacterium breve	LH 989 LH 989
GCF_029723755.1	Bifidobacterium breve	LH 1004 LH 1004
GCF_029855065.1	Bifidobacterium adolescentis	iVS-1
GCF_029911285.1	Bifidobacterium catenulatum subsp. kashiwanohense	YIT 13062 1757 S17 L001 1
GCF_029911315.1	Bifidobacterium catenulatum subsp. catenulatum	YIT 13059 CCA-Lw104-D5 190514 L-D5 S9 L001 1
GCF_029911385.1	Bifidobacterium catenulatum subsp. kashiwanohense	YIT 13061 1593 S15 L001 1
GCF_029911405.1	Bifidobacterium catenulatum subsp. kashiwanohense	YIT 13060 1074 S4 L001 1
GCF_029911415.1	Bifidobacterium catenulatum subsp. kashiwanohense	YIT 13057
GCF_029911425.1	Bifidobacterium catenulatum subsp. kashiwanohense	YIT 13056 o1 S16 L001 1
GCF_029911435.1	Bifidobacterium catenulatum subsp. kashiwanohense	YIT 13058 ori1 Bkas 1
GCF_029911485.1	Bifidobacterium catenulatum subsp. kashiwanohense	YIT 13055 o2 S17 L001 1
GCF_029911505.1	Bifidobacterium catenulatum subsp. kashiwanohense	YIT 13054 o4 S19 L001 1
GCF_029911515.1	Bifidobacterium catenulatum subsp. kashiwanohense	YIT 13052 o7 S22 L001 1
GCF_029911545.1	Bifidobacterium catenulatum subsp. kashiwanohense	YIT 13051 o8 S23 L001 1
GCF_029911565.1	Bifidobacterium catenulatum subsp. kashiwanohense	YIT 13053 o5 S20 L001 1
GCF_029983035.1	Bifidobacterium longum subsp. infantis	BIF-1
GCF_029983055.1	Bifidobacterium longum subsp. infantis	MCM6 MCM6
GCF_029984615.1	Bifidobacterium pullorum subsp. gallinarum	in-21
GCF_030212585.1	Bifidobacterium scardovii	UMB9902
GCF_030216725.1	Bifidobacterium breve	UMB6681
GCF_030216845.1	Bifidobacterium breve	UMB6370
GCF_030216945.1	Bifidobacterium breve	UMB5641
GCF_030218415.1	Bifidobacterium bifidum	UMB0776B
GCF_030218925.1	Bifidobacterium dentium	UMB0016
GCF_030219005.1	Bifidobacterium breve	UMB0002
GCF_030228295.1	Bifidobacterium breve	UMB1218B
GCF_030230575.1	Bifidobacterium breve	UMB1343A
GCF_030253625.1	Bifidobacterium animalis subsp. lactis	GG6C12
GCF_030268485.1	Bifidobacterium longum subsp. longum	NBRC 114494
GCF_030269785.1	Bifidobacterium pseudocatenulatum	NBRC 113353
GCF_030284625.1	Bifidobacterium animalis subsp. lactis	LPL-RH
GCF_030369575.1	Bifidobacterium longum subsp. longum	BAMA-B05BAu-B1024
GCF_030414115.1	Bifidobacterium longum subsp. longum	Bif16
GCF_030414125.1	Bifidobacterium breve	Bif11
GCF_030414155.1	Bifidobacterium longum subsp. longum	Bif10
GCF_030441965.1	Bifidobacterium breve	DSM 32583
GCF_030453855.1	Bifidobacterium mongoliense	30 S44 30 S44
GCF_030455395.1	Bifidobacterium mongoliense	64 S78 64 S78
GCF_030455655.1	Bifidobacterium mongoliense	62 S76 62 S76
GCF_030455865.1	Bifidobacterium crudilactis	61 S75 61 S75
GCF_030456085.1	Bifidobacterium crudilactis	59 S73 59 S73
GCF_030456115.1	Bifidobacterium mongoliense	59 S73 59 S73
GCF_030456825.1	Bifidobacterium crudilactis	6_S73
GCF_030458595.1	Bifidobacterium crudilactis	114 S21 114 S21
GCF_030458785.1	Bifidobacterium crudilactis	112 S19 112 S19
GCF_030459595.1	Bifidobacterium crudilactis	106 S13 106 S13
GCF_030460315.1	Bifidobacterium crudilactis	131 S38 131 S38
GCF_030460425.1	Bifidobacterium crudilactis	130 S37 130 S37
GCF_030460605.1	Bifidobacterium crudilactis	129 S36 129 S36
GCF_030460745.1	Bifidobacterium mongoliense	129 S36 129 S36
GCF_030460875.1	Bifidobacterium crudilactis	128 S35 128 S35
GCF_030461405.1	Bifidobacterium mongoliense	122 S29 122 S29
GCF_030552855.1	Bifidobacterium animalis subsp. lactis	XLTG11
GCF_030758775.1	Bifidobacterium asteroides	K-FP5
GCF_030876985.1	Bifidobacterium breve	B6
GCF_032193675.1	Bifidobacterium kimbladii	678.745.con.0001
GCF_032193715.1	Bifidobacterium polysaccharolyticum	H6bp22N accn1678.743.con.0001
GCF_032193735.1	Bifidobacterium kimbladii	H1HS10N accn1678.742
GCF_032480955.1	Bifidobacterium scardovii	N5 232 068G1
GCF_032506495.1	Bifidobacterium scardovii	N5 256 000G1
GCF_032554695.1	Bifidobacterium scardovii	N2 071 008G1
GCF_032561155.1	Bifidobacterium scardovii	N2 035 000G1
GCF_032571135.1	Bifidobacterium dentium	N4 087 000G1
GCF_032594135.1	Bifidobacterium scardovii	N5 269 000G1
GCF_033453085.1	Bifidobacterium longum subsp. longum	BG-L47
GCF_033487235.1	Bifidobacterium breve	FJSWX38M7
GCF_033598355.1	Bifidobacterium thermophilum	JB1
GCF_033804505.1	Bifidobacterium breve	FHuNMY8M2
GCF_033804525.1	Bifidobacterium breve	FAHWH21M7
GCF_033804565.1	Bifidobacterium breve	FZJHZD20M12
GCF_033959405.1	Bifidobacterium bifidum	BB11
GCF_034091845.1	Bifidobacterium mongoliense	SUG2223 k141 236015
GCF_034114885.1	Bifidobacterium tsurumiense	SUG2226 k141 13177
GCF_034427835.1	Bifidobacterium bifidum	CCRC11847
GCF_034561975.1	Bifidobacterium animalis subsp. lactis	GOLDGUT-BB18
GCF_035282465.1	Bifidobacterium animalis subsp. lactis	BM25
GCF_035544755.1	Bifidobacterium breve	FFHNXY43M2
GCF_036281455.1	Bifidobacterium longum subsp. infantis	CUL79
GCF_036281465.1	Bifidobacterium animalis subsp. lactis	CUL62
GCF_036281495.1	Bifidobacterium breve	CUL73
GCF_036281515.1	Bifidobacterium breve	M16-V
GCF_036302325.1	Bifidobacterium angulatum	DOME MAG
GCF_036311085.1	Bifidobacterium merycicum	DOME MAG
GCF_036322895.1	Bifidobacterium adolescentis	JCM 19861
GCF_036350045.1	Bifidobacterium longum subsp. infantis	MCC 0240
GCF_036419215.1	Bifidobacterium pseudocatenulatum	DFI.7.61
GCF_036453985.1	Bifidobacterium subtile	UW AWMP BIF3 2 Ga0604484 00009
GCF_036454005.1	Bifidobacterium subtile	UW AWMP BIF3 1 Ga0604485 00007
GCF_036454105.1	Bifidobacterium crudilactis	UW AWMP BIF2 3 Ga0604492 00005
GCF_036454125.1	Bifidobacterium crudilactis	UW AWMP BIF2 1 Ga0604496 00004
GCF_036454145.1	Bifidobacterium crudilactis	UW AWMP BIF2 2 Ga0604489 00004
GCF_036454165.1	Bifidobacterium mongoliense	UW AWMP BIF1 8 Ga0604487 00003
GCF_036454185.1	Bifidobacterium mongoliense	UW AWMP BIF1 9 Ga0604484 00003
GCF_036454205.1	Bifidobacterium mongoliense	UW AWMP BIF1 7 Ga0604496 00001
GCF_036454225.1	Bifidobacterium mongoliense	UW AWMP BIF1 5 Ga0604493 00001
GCF_036454245.1	Bifidobacterium mongoliense	UW AWMP BIF1 6 Ga0604486 00002
GCF_036454265.1	Bifidobacterium mongoliense	UW AWMP BIF1 3 Ga0604492 00001
GCF_036454285.1	Bifidobacterium mongoliense	UW AWMP BIF1 2 Ga0604485 00002
GCF_036454305.1	Bifidobacterium mongoliense	UW AWMP BIF1 4 Ga0604491 00003
GCF_036454425.1	Bifidobacterium mongoliense	UW AWMP BIF1 1 Ga0604497 00001
GCF_036763915.1	Bifidobacterium breve	FZJHZ7M2
GCF_036814365.1	Bifidobacterium adolescentis	B4A4 1
GCF_036814965.1	Bifidobacterium adolescentis	B24 1
GCF_036872545.1	Bifidobacterium breve	TCI761
GCF_036923305.1	Bifidobacterium animalis subsp. lactis	TCI604
GCF_036986835.1	Bifidobacterium apis	F753-1
GCF_036986875.1	Bifidobacterium coryneforme	CGMCC 1.2279
GCF_036986895.1	Bifidobacterium coryneforme	JCM 5819
GCF_036986915.1	Bifidobacterium indicum	JCM 1302
GCF_036986935.1	Bifidobacterium indicum	JCM 1302
GCF_036986955.1	Bifidobacterium indicum	CGMCC 1.2275
GCF_036986975.1	Bifidobacterium coryneforme	DSM 20214
GCF_036986995.1	Bifidobacterium indicum	LMG 27437
GCF_036987015.1	Bifidobacterium indicum	ATCC 25912
GCF_036987035.1	Bifidobacterium indicum	KCTC 3230
GCF_036987055.1	Bifidobacterium coryneforme	CCUG 34985
GCF_037100215.1	Bifidobacterium longum subsp. longum	DS1566
GCF_037263195.1	Bifidobacterium pullorum subsp. gallinarum	P020L1-11
GCF_037482445.1	Bifidobacterium thermophilum	JBNU-WB61-132
GCF_037936835.1	Bifidobacterium mongoliense	2261B
GCF_037937585.1	Bifidobacterium mongoliense	2258B
GCF_037937665.1	Bifidobacterium mongoliense	2257B
GCF_037937815.1	Bifidobacterium mongoliense	2259B
GCF_037937835.1	Bifidobacterium mongoliense	2255B
GCF_037937845.1	Bifidobacterium mongoliense	2099B
GCF_037937935.1	Bifidobacterium mongoliense	2254B
GCF_037937945.1	Bifidobacterium mongoliense	2256B
GCF_037938145.1	Bifidobacterium mongoliense	2262B
GCF_037938225.1	Bifidobacterium mongoliense	2260B
GCF_037963085.1	Bifidobacterium favimelis	IMAU50987
GCF_037963105.1	Bifidobacterium favimelis	IMAU50988
GCF_037966795.1	Bifidobacterium breve	LH ZT 59 1
GCF_037966825.1	Bifidobacterium longum subsp. infantis	LH ZT 48 1
GCF_037966885.1	Bifidobacterium pseudocatenulatum	LH ZT 42 1
GCF_037966925.1	Bifidobacterium breve	LH ZT 08 1
GCF_037967005.1	Bifidobacterium longum subsp. infantis	95s1MRS 1
GCF_037967025.1	Bifidobacterium breve	3s5 1
GCF_037967165.1	Bifidobacterium longum subsp. infantis	LH ZT 68 1
GCF_037997085.1	Bifidobacterium longum subsp. longum	FB1-1
GCF_038022065.1	Bifidobacterium longum subsp. longum	TCI068
GCF_038086955.1	Bifidobacterium animalis subsp. lactis	BI040
GCF_038562715.1	Bifidobacterium animalis subsp. lactis	HN 7
GCF_038756825.1	Bifidobacterium animalis subsp. lactis	HT 20
GCF_038756865.1	Bifidobacterium animalis subsp. lactis	HN 10
GCF_038756885.1	Bifidobacterium animalis subsp. lactis	HN 9
GCF_038994215.1	Bifidobacterium animalis subsp. lactis	HT 12
GCF_038994305.1	Bifidobacterium animalis subsp. lactis	HT 13
GCF_038994355.1	Bifidobacterium animalis subsp. lactis	HN 5
GCF_038994445.1	Bifidobacterium animalis subsp. lactis	HN 24
GCF_038994465.1	Bifidobacterium animalis subsp. lactis	HN 16
GCF_039031575.1	Bifidobacterium bifidum	1001216st1 G12 RTP31141 220114
GCF_039031595.1	Bifidobacterium bifidum	1001216st1 A9 RTP31141 220114
GCF_039031615.1	Bifidobacterium bifidum	1001216st1 E8 RTP31141 220114
GCF_039063425.1	Bifidobacterium bifidum	2227st1 E10 2227SCRN 220401
GCF_039063545.1	Bifidobacterium bifidum	2227st1 A6 2227SCRN 220401
GCF_039063575.1	Bifidobacterium adolescentis	2227st2 E5 2227SCRN 220401
GCF_039063605.1	Bifidobacterium adolescentis	2218st1 B1 2218SCRN 220325
GCF_039067245.1	Bifidobacterium adolescentis	2227st1 C9 2227SCRN 220401
GCF_039067425.1	Bifidobacterium adolescentis	2218st2 C5 2218SCRN 220325
GCF_039503425.1	Bifidobacterium animalis subsp. lactis	PT33
GCF_039612515.1	Bifidobacterium pseudocatenulatum	NB48 1
GCF_039612605.1	Bifidobacterium bifidum	NB42 1
GCF_039733605.1	Bifidobacterium pseudocatenulatum	RTP21400st1 D1 RTP21400 201112
GCF_039733625.1	Bifidobacterium pseudocatenulatum	RTP21400st2 F4 RTP21400 201112
GCF_039733705.1	Bifidobacterium bifidum	RTP21428st1 G3 RTP21428 210409
GCF_039733725.1	Bifidobacterium bifidum	RTP21428st1 B4 RTP21428 210409
GCF_039733735.1	Bifidobacterium adolescentis	RTP31081st1 G7 RTP31081 211007
GCF_039733765.1	Bifidobacterium adolescentis	RTP21428st2 C11 RTP21428 210409
GCF_039733785.1	Bifidobacterium adolescentis	RTP21428st1 A6 RTP21428 210409
[truncated: 667 more rows]

## Sheet: Table_S4
Table S4. T4P prevalence among 2,665 bifidobacterial RefSeq genomes.
Number of genomes	Species name	Phylogenetic group	tadZ	tadA	tadB	tadC	flp	tadE	tadF	tadV	pilT	pilB	pilV	pilW	pilE	pilE/ pilA	pilC	pilX	pilD	pilM	pilN	pilO	add pil genes
23	Bifidobacterium crudilactis	B. psychraerophilum	1	1	1	1	1	1	0.913	1	0	0	0	0	0	0	0	0	0	0	0	0	0
16	Bifidobacterium psychraerophilum	B. psychraerophilum	1	1	1	1	1	1	1	1	0	0	0	0	0	0	0	0	0	0	0	0	0
3	Bifidobacterium fermentum	B. psychraerophilum	1	1	1	1	1	1	1	1	0	0	0	0	0	0	0	0	0	0	0	0	0
1	Bifidobacterium aquikefiricola	B. psychraerophilum	1	1	1	1	1	1	1	1	0	0	0	0	0	0	0	0	0	0	0	0	0
23	Bifidobacterium aquikefiri	B. psychraerophilum	1	1	1	1	1	1	1	1	0	0	0	0	0	0	0	0	0	0	0	0	0
3	Bifidobacterium actinocoloniiforme	B. asteroides	1	1	1	1	1	1	1	1	0	0	0	0	0	0	0	0	0	0	0	0	0
1	Bifidobacterium xylocopae	B. asteroides	1	1	1	1	1	1	1	1	0	0	0	0	0	0	0	0	0	0	0	0	0
2	Bifidobacterium favimelis	B. asteroides	1	1	1	1	1	1	1	1	0	0	0	0	0	0	0	0	0	0	0	0	0
10	Bifidobacterium indicum	B. asteroides	1	1	1	1	1	1	1	1	0	0	0	0	0	0	0	0	0	0	0	0	0
10	Bifidobacterium coryneforme	B. asteroides	1	1	1	1	1	1	1	1	0	0	0	0	0	0	0	0	0	0	0	0	0
2	Bifidobacterium apicola	B. asteroides	1	1	1	1	1	1	1	1	0	0	0	0	0	0	0	0	0	0	0	0	0
1	Bifidobacterium mizhiense	B. asteroides	1	1	1	1	1	1	1	1	0	0	0	0	0	0	0	0	0	0	0	0	0
3	Bifidobacterium kimbladii	B. asteroides	1	1	1	1	1	1	1	1	0	0	0	0	0	0	0	0	0	0	0	0	0
3	Bifidobacterium apousia	B. asteroides	1	1	1	1	1	1	1	1	0	0	0	0	0	0	0	0	0	0	0	0	0
7	Bifidobacterium polysaccharolyticum	B. asteroides	1	1	1	1	1	1	1	1	0	0	0	0	0	0	0	0	0	0	0	0	0
17	Bifidobacterium asteroides	B. asteroides	1	1	1	1	1	1	1	0.9412	0	0	0	0	0	0	0	0	0	0	0	0	0
5	Bifidobacterium choladohabitans	B. asteroides	1	1	1	1	1	1	1	1	0	0	0	0	0	0	0	0	0	0	0	0	0
1	Bifidobacterium mellis	B. asteroides	1	1	1	1	1	1	1	1	0	0	0	0	0	0	0	0	0	0	0	0	0
1	Bifidobacterium apis	B. asteroides	1	1	1	1	1	1	1	1	0	0	0	0	0	0	0	0	0	0	0	0	0
1	Bifidobacterium aemilianum	B. bombi	1	1	1	1	1	1	1	1	0	0	0	0	0	0	0	0	0	0	0	0	0
2	Bifidobacterium bombi	B. bombi	1	1	1	1	1	1	1	1	0	0	0	0	0	0	0	0	0	0	0	0	0
2	Bifidobacterium commune	B. bombi	1	1	1	1	1	1	1	1	0	0	0	0	0	0	0	0	0	0	0	0	0
3	Bifidobacterium bohemicum	B. bombi	1	1	1	1	1	1	1	1	0	0	0	0	0	0	0	0	0	0	0	0	0
3	Bifidobacterium minimum	B. mongoliense	1	1	1	1	1	1	1	0	1	1	0	0	0	0	0	1	1	0	1	0	0
29	Bifidobacterium mongoliense	B. mongoliense	1	1	1	1	1	0.9655	1	1	0	0	0	0	0	0	0	0	0	0	0	0	0
6	Bifidobacterium subtile	B. mongoliense	1	1	1	1	1	1	1	1	0	0	0	0	0	0	0	0	0	0	0	0	0
14	Bifidobacterium tibiigranuli	B. mongoliense	1	1	1	1	1	1	1	1	0	0	0	0	0	0	0	0	0	0	0	0	0
5	Bifidobacterium tsurumiense	B. mongoliense	1	1	1	1	1	1	1	0	0	0	0	0	0	0	0	0	0	0	0	0	0
7	Bifidobacterium boum	B. boum	0.8571	1	1	1	1	1	1	0	1	1	1	0.5714	0.7143	0.5714	1	0.4286	1	1	1	1	1
7	Bifidobacterium apri	B. boum	1	1	1	1	1	1	1	0	1	0.8571	1	1	0	0.8571	1	0.7143	1	1	1	1	1
3	Bifidobacterium porcinum	B. boum	1	1	1	1	1	1	1	0	0.3333	0.3333	1	1	0	1	0.3333	1	1	1	1	1	1
16	Bifidobacterium thermophilum	B. boum	0.9375	1	1	0.9375	1	0.9375	0.9375	0	1	1	1	1	0.1875	0.875	1	0.8125	1	1	1	1	0.875
3	Bifidobacterium thermacidophilum subsp. thermacidophilum	B. boum	1	1	1	1	1	1	1	0	1	1	1	1	0	1	1	1	1	1	1	1	1
1	Bifidobacterium phasiani	B. pullorum	1	1	1	1	1	1	1	1	0	0	0	0	0	0	0	0	0	0	0	0	0
1	Bifidobacterium pullorum subsp. pullorum	B. pullorum	1	1	1	1	1	1	1	1	0	0	0	0	0	0	0	0	0	0	0	0	0
8	Bifidobacterium pullorum subsp. saeculare	B. pullorum	0.875	0.875	0.875	0.875	0.875	0.875	0.875	0.875	0	0	0	0	0	0	0	0	0	0	0	0	0
6	Bifidobacterium pullorum subsp. gallinarum	B. pullorum	1	1	1	1	1	1	1	1	0	0	0	0	0	0	0	0	0	0	0	0	0
86	Bifidobacterium dentium	B. adolescentis	0.9884	1	1	1	1	1	1	1	0	0	0	0	0	0	0	0	0	0	0	0	0
13	Bifidobacterium moukalabense	B. adolescentis	1	1	1	1	1	1	1	1	0	0	0	0	0	0	0	0	0	0	0	0	0
597	Bifidobacterium adolescentis	B. adolescentis	1	1	1	1	1	1	1	1	0.9129	0.9095	0.9045	0.9045	0.5427	0	0.9045	0.9045	0.9095	0.9112	0.9045	0.9045	0.0972
7	Bifidobacterium ruminantium	B. adolescentis	1	1	1	1	1	1	1	1	0.8571	0.8571	0.8571	0.7143	0.4286	0	1	1	1	1	1	1	0.1429
352	Bifidobacterium pseudocatenulatum	B. adolescentis	1	1	0.9972	0.9972	1	1	1	1	0.929	0.9176	0.8267	0.8267	0	0.4545	0.8267	0.8239	0.8267	0.929	0.929	0.9773	0.1562
18	Bifidobacterium catenulatum subsp. kashiwanohense	B. adolescentis	1	1	1	1	1	1	1	1	0	0	0	0	0	0	0	0	0	0	0	0	0
3	Bifidobacterium catenulatum subsp. catenulatum	B. adolescentis	1	1	1	1	1	1	1	1	0	0	0	0	0	0	0	0	0	0	0	0	0
1	Bifidobacterium choloepi	B. pseudolongum	1	1	1	0	1	1	1	1	0	0	0	0	0	0	0	0	0	0	0	0	0
3	Bifidobacterium magnum	B. pseudolongum	1	1	1	1	1	1	1	0	0	0	0	0	0	0	0	0	0	0	0	0	0
1	Bifidobacterium dolichotidis	B. pseudolongum	1	1	1	1	1	1	1	1	0	0	0	0	0	0	0	0	0	0	0	0	0
4	Bifidobacterium gallicum	B. pseudolongum	1	1	1	1	1	1	1	1	0	0	0	0	0	0	0	0	0	0	0	0	0
1	Bifidobacterium canis	B. pseudolongum	1	1	1	1	1	1	1	1	0	0	0	0	0	0	0	0	0	0	0	0	0
13	Bifidobacterium animalis subsp. animalis	B. pseudolongum	1	1	1	1	1	1	1	0	0	0	0	0	0	0	0	0	0	0	0	0	0
120	Bifidobacterium animalis subsp. lactis	B. pseudolongum	1	1	1	1	1	1	1	0	0	0	0	0	0	0	0	0	0	0	0	0	0
2	Bifidobacterium cuniculi	B. pseudolongum	1	1	1	1	1	1	1	1	0	0	0	0	0	0	0	0	0	0	0	0	0
67	Bifidobacterium pseudolongum subsp. globosum	B. pseudolongum	1	1	0.9851	0.9701	1	1	0.9701	1	0	0	0	0	0	0	0	0	0	0	0	0	0
11	Bifidobacterium pseudolongum subsp. pseudolongum	B. pseudolongum	1	1	1	1	1	1	1	1	0	0	0	0	0	0	0	0	0	0	0	0	0
1	Bifidobacterium criceti	B. pseudolongum	1	1	1	1	1	1	1	1	0	0	0	0	0	0	0	0	0	0	0	0	0
1	Bifidobacterium castoris	B. pseudolongum	1	1	1	1	1	1	1	1	0	0	0	0	0	0	0	0	0	0	0	0	0
1	Bifidobacterium italicum	B. pseudolongum	1	1	1	1	1	1	1	1	0	0	0	0	0	0	0	0	0	0	0	0	0
4	Bifidobacterium choerinum	B. pseudolongum	1	1	1	1	1	1	1	1	0	0	0	0	0	0	0	0	0	0	0	0	0
1	Bifidobacterium anseris	B. pseudolongum	1	1	1	1	1	1	1	1	0	0	0	0	0	0	0	0	0	0	0	0	0
1	Bifidobacterium samirii	B. bifidum	1	1	1	1	1	1	1	1	0	0	0	0	0	0	0	0	0	0	0	0	0
15	Bifidobacterium scardovii	B. bifidum	1	1	1	1	1	1	1	1	0	0	0	0	0	0	0	0	0	0	0	0	0
1	Bifidobacterium goeldii	B. bifidum	1	1	1	1	1	1	1	1	0	0	0	0	0	0	0	0	0	0	0	0	0
2	Bifidobacterium leontopitheci	B. bifidum	1	1	1	1	1	1	1	1	0	0	0	0	0	0	0	0	0	0	0	0	0
328	Bifidobacterium bifidum	B. bifidum	1	1	1	1	1	1	1	1	0	0	0	0	0	0	0	0	0	0	0	0	0
1	Bifidobacterium jacchi	B. bifidum	1	1	1	1	1	1	1	1	0	0	0	0	0	0	0	0	0	0	0	0	0
1	Bifidobacterium amazonense	B. bifidum	1	1	1	1	1	1	1	1	0	0	0	0	0	0	0	0	0	0	0	0	0
2	Bifidobacterium biavatii	B. bifidum	1	1	1	1	1	1	1	1	0	0	0	0	0	0	0	0	0	0	0	0	0
1	Bifidobacterium miconis	B. bifidum	1	1	1	1	1	1	1	1	0	0	0	0	0	0	0	0	0	0	0	0	0
2	Bifidobacterium ramosum	B. bifidum	1	1	1	1	1	1	1	1	0	0	0	0	0	0	0	0	0	0	0	0	0
1	Bifidobacterium aerophilum	B. bifidum	1	1	1	1	1	1	1	1	0	0	0	0	0	0	0	0	0	0	0	0	0
1	Bifidobacterium simiiventris	B. bifidum	1	1	1	1	1	1	1	1	0	0	0	0	0	0	0	0	0	0	0	0	0
1	Bifidobacterium hapali	B. bifidum	1	1	1	1	1	1	1	1	0	0	0	0	0	0	0	0	0	0	0	0	0
1	Bifidobacterium moraviense	B. tissieri	1	1	1	1	1	1	1	1	0	0	0	0	0	0	0	0	0	0	0	0	0
2	Bifidobacterium avesanii	B. tissieri	1	1	1	1	1	1	1	1	0	0	0	0	0	0	0	0	0	0	0	0	0
3	Bifidobacterium vespertilionis	B. tissieri	1	1	1	1	1	1	1	1	0	0	0	0	0	0	0	0	0	0	0	0	0
1	Bifidobacterium margollesii	B. tissieri	1	1	1	1	1	1	1	1	0	0	0	0	0	0	0	0	0	0	0	0	0
2	Bifidobacterium simiarum	B. tissieri	1	1	1	1	1	1	1	1	0	0	0	0	0	0	0	0	0	0	0	0	0
3	Bifidobacterium tissieri	B. tissieri	1	1	1	1	1	1	1	1	0	0	0	0	0	0	0	0	0	0	0	0	0
2	Bifidobacterium callimiconis	B. tissieri	1	1	1	1	1	1	1	1	0	0	0	0	0	0	0	0	0	0	0	0	0
1	Bifidobacterium vansinderenii	B. tissieri	1	1	1	1	1	1	1	1	0	0	0	0	0	0	0	0	0	0	0	0	0
1	Bifidobacterium pluvialisilvae	B. tissieri	1	1	1	1	1	1	1	1	0	0	0	0	0	0	0	0	0	0	0	0	0
1	Bifidobacterium catulorum	B. tissieri	1	1	1	1	1	1	1	1	0	0	0	0	0	0	0	0	0	0	0	0	0
1	Bifidobacterium primatium	B. tissieri	1	1	1	1	1	1	1	0	0	0	0	0	0	0	0	0	0	0	0	0	0
1	Bifidobacterium saimiriisciurei	B. tissieri	1	1	1	1	1	1	1	1	0	0	0	0	0	0	0	0	0	0	0	0	0
1	Bifidobacterium panos	B. longum	1	1	1	0	1	1	1	0	0	0	0	0	0	0	0	0	0	0	0	0	0
8	Bifidobacterium merycicum	B. longum	1	1	1	0	1	1	1	1	1	1	1	1	0.875	0.5	1	1	1	1	1	1	0.125
1	Bifidobacterium pongonis	B. longum	1	1	1	0	1	1	1	1	1	1	1	1	1	1	1	1	1	1	1	1	0
21	Bifidobacterium angulatum	B. longum	1	1	1	0	1	1	1	1	1	1	1	1	0.381	0.2381	1	1	1	1	1	1	0.0467
1	Bifidobacterium erythrocebi	B. longum	1	1	1	0	1	1	1	1	1	1	1	1	1	1	1	1	1	1	1	1	0
1	Bifidobacterium santillanense	B. longum	1	1	1	0	1	1	1	1	0	0	0	0	0	0	0	0	0	0	0	0	0
5	Bifidobacterium callitrichos	B. longum	1	1	1	0	1	1	1	1	0	0	0	0	0	0	0	0	0	0	0	0	0
1	Bifidobacterium rousetti	B. longum	1	1	1	0	1	1	1	1	0	0	0	0	0	0	0	0	0	0	0	0	0
1	Bifidobacterium saguinibicoloris	B. longum	1	1	1	0	1	1	1	1	0	0	0	0	0	0	0	0	0	0	0	0	0
1	Bifidobacterium aesculapii	B. longum	1	1	1	0	1	1	1	1	0	0	0	0	0	0	0	0	0	0	0	0	0
1	Bifidobacterium platyrrhinorum	B. longum	1	1	1	0	1	1	1	1	0	0	0	0	0	0	0	0	0	0	0	0	0
1	Bifidobacterium stellenboschense	B. longum	1	1	1	0	1	1	1	1	0	0	0	0	0	0	0	0	0	0	0	0	0
1	Bifidobacterium parmae	B. longum	1	1	1	0	1	1	1	1	0	0	0	0	0	0	0	0	0	0	0	0	0
3	Bifidobacterium lemurum	B. longum	1	1	1	0	1	1	1	1	0	0	0	0	0	0	0	0	0	0	0	0	0
2	Bifidobacterium eulemuris	B. longum	1	1	1	0	1	1	1	1	0	0	0	0	0	0	0	0	0	0	0	0	0
1	Bifidobacterium oedipodis	B. longum	1	1	1	1	1	1	1	1	0	0	0	0	0	0	0	0	0	0	0	0	0
284	Bifidobacterium breve	B. longum	1	1	1	1	1	1	1	1	0	0	0	0	0	0	0	0	0	0	0	0	0
266	Bifidobacterium longum subsp. longum	B. longum	1	1	1	1	1	1	1	1	0	0	0	0	0	0	0	0	0	0	0	0	0
101	Bifidobacterium longum subsp. infantis	B. longum	1	1	1	1	1	1	1	1	0	0	0	0	0	0	0	0	0	0	0	0	0
10	Bifidobacterium longum subsp. suis	B. longum	1	1	1	1	1	1	1	1	0	0	0	0	0	0	0	0	0	0	0	0	0
4	Bifidobacterium longum subsp. suillum	B. longum	1	1	1	1	1	1	1	1	0	0	0	0	0	0	0	0	0	0	0	0	0
2	Bifidobacterium myosotis	B. longum	1	1	1	1	1	1	1	1	0	0	0	0	0	0	0	0	0	0	0	0	0
1	Bifidobacterium callitrichidarum	B. longum	1	1	1	1	1	1	1	1	0	0	0	0	0	0	0	0	0	0	0	0	0
1	Bifidobacterium miconisargentati	B. longum	1	1	1	1	1	1	1	1	0	0	0	0	0	0	0	0	0	0	0	0	0
1	Bifidobacterium olomucense	B. longum	1	1	1	1	1	1	1	1	0	0	0	0	0	0	0	0	0	0	0	0	0
1	Bifidobacterium scaligerum	B. longum	1	1	1	1	1	1	1	1	0	0	0	0	0	0	0	0	0	0	0	0	0
3	Bifidobacterium reuteri	B. longum	1	1	1	1	1	1	1	1	0	0	0	0	0	0	0	0	0	0	0	0	0
1	Bifidobacterium colobi	B. longum	1	1	1	1	1	1	1	1	0	0	0	0	0	0	0	0	0	0	0	0	0
3	Bifidobacterium saguini	B. longum	1	1	1	1	1	1	1	1	0	0	0	0	0	0	0	0	0	0	0	0	0
2	Bifidobacterium imperatoris	B. longum	1	1	1	1	1	1	1	1	0	0	0	0	0	0	0	0	0	0	0	0	0
2	Bifidobacterium felsineum	B. longum	1	1	1	1	1	1	1	1	0	0	0	0	0	0	0	0	0	0	0	0	0
1	Bifidobacterium cebidarum	B. longum	1	1	1	1	1	1	1	1	0	0	0	0	0	0	0	0	0	0	0	0	0

## Sheet: Table_S5
Table S5. Horizontal Gene Transfer events prediction across T4P loci.
	Functional annotation	Number of predicted genes	Number of predicted HGT event	Average confidential score (1 to 4)	Percentage
Ta4cP	tadZ	117	14	2	0.119658
	tadA	117	6	2	0.0512821
	tadB	117	13	2.07692	0.111111
	tadC	101	14	2	0.138614
	flp	117	1	2	0.00854701
	tadE	117	15	2.2	0.128205
	tadF	117	11	2	0.0940171
	tadV	105	14	2	0.133333
T4aP	pilT	11	2	2	0.181818
	pilB	11	0	NA	0
	pilV	11	1	2	0.0909091
	pilW	11	3	2	0.272727
	pilE	5	1	2	0.2
	pilE/ pilA	9	3	2.33333	0.333333
	pilC	10	0	NA	0
	pilX	12	4	3	0.333333
	pilD	12	1	2	0.0833333
	pilM	12	0	NA	0
	pilN	11	0	NA	0
	pilO	12	0	NA	0
	Additional pilE	15	7	2.42857	0.466667
	Additional pilT	3	0	NA	0

## Sheet: Table_S6
Table S6. Comparative analysis of flanking genes of the T4cP locus.
Species Name	Upstream configuration	Downstream configuration	Phylogenetic group		Number of genomes	phylogenetic group	U1	U2	U3	U4	U5	U6	U7	U8	U9	D1	D2	D3	D4	D5
Bifidobacterium crudilactis	U1	D1	B. psychraerophilum		5	B. psychraerophilum	0.8	0.2	0	0	0	0	0	0	0	1	0	0	0	0
Bifidobacterium psychraerophilum	U1	D1	B. psychraerophilum		14	B. asteroides	1	0	0	0	0	0	0	0	0	0.857143	0	0	0	0.142857
Bifidobacterium fermentum	U2	D1	B. psychraerophilum		4	B. bombi	0	0.5	0.5	0	0	0	0	0	0	1	0	0	0	0
Bifidobacterium aquikefiricola	U1	D1	B. psychraerophilum		5	B. mongoliense	1	0	0	0	0	0	0	0	0	1	0	0	0	0
Bifidobacterium aquikefiri	U1	D1	B. psychraerophilum		5	B. boum	1	0	0	0	0	0	0	0	0	1	0	0	0	0
Bifidobacterium actinocoloniiforme	U1	D5	B. asteroides		4	B. pullorum	1	0	0	0	0	0	0	0	0	1	0	0	0	0
Bifidobacterium xylocopae	U1	D5	B. asteroides		7	B. adolescentis	1	0	0	0	0	0	0	0	0	0.714286	0.285714	0	0	0
Bifidobacterium favimelis	U1	D1	B. asteroides		15	B. pseudolongum	1	0	0	0	0	0	0	0	0	0.933333	0	0	0	0.0666667
Bifidobacterium indicum	U1	D1	B. asteroides		13	B. bifidum	0.846154	0.0769231	0	0.0769231	0	0	0	0	0	0.230769	0.0769231	0.307692	0.0769231	0.307692
Bifidobacterium coryneforme	U1	D1	B. asteroides		12	B. tissieri	0.25	0.166667	0	0.0833333	0.166667	0.333333	0	0	0	0.833333	0	0	0	0.166667
Bifidobacterium apicola	U1	D1	B. asteroides		33	B. longum	0.363636	0.121212	0	0	0	0	0.393939	0.0606061	0.0606061	0.424242	0	0	0.575758	0
Bifidobacterium mizhiense	U1	D1	B. asteroides
Bifidobacterium kimbladii	U1	D1	B. asteroides
Bifidobacterium apousia	U1	D1	B. asteroides
Bifidobacterium polysaccharolyticum	U1	D1	B. asteroides		Upstream configuration distribution
Bifidobacterium asteroides	U1	D1	B. asteroides		U1	80	0.683761
Bifidobacterium choladohabitans	U1	D1	B. asteroides		U2	10	0.0854701
Bifidobacterium mellis	U1	D1	B. asteroides		U3	2	0.017094
Bifidobacterium apis	U1	D1	B. asteroides		U4	2	0.017094
Bifidobacterium aemilianum	U2	D1	B. bombi		U5	2	0.017094
Bifidobacterium bombi	U2	D1	B. bombi		U6	4	0.034188
Bifidobacterium commune	U3	D1	B. bombi		U7	13	0.111111
Bifidobacterium bohemicum	U3	D1	B. bombi		U8	2	0.017094
Bifidobacterium minimum	U1	D1	B. mongoliense		U9	2	0.017094
Bifidobacterium mongoliense	U1	D1	B. mongoliense
Bifidobacterium subtile	U1	D1	B. mongoliense		Downstream configuration distribution
Bifidobacterium tibiigranuli	U1	D1	B. mongoliense		D1	81	0.692308
Bifidobacterium tsurumiense	U1	D1	B. mongoliense		D2	3	0.025641
Bifidobacterium boum	U1	D1	B. boum		D3	4	0.034188
Bifidobacterium apri	U1	D1	B. boum		D4	20	0.17094
Bifidobacterium porcinum	U1	D1	B. boum		D5	9	0.0769231
Bifidobacterium thermophilum	U1	D1	B. boum
Bifidobacterium thermacidophilum subsp. thermacidophilum	U1	D1	B. boum
Bifidobacterium phasiani	U1	D1	B. pullorum
Bifidobacterium pullorum subsp. pullorum	U1	D1	B. pullorum
Bifidobacterium pullorum subsp. saeculare	U1	D1	B. pullorum
Bifidobacterium pullorum subsp. gallinarum	U1	D1	B. pullorum
Bifidobacterium dentium	U1	D2	B. adolescentis
Bifidobacterium moukalabense	U1	D2	B. adolescentis
Bifidobacterium adolescentis	U1	D1	B. adolescentis
Bifidobacterium ruminantium	U1	D1	B. adolescentis
Bifidobacterium pseudocatenulatum	U1	D1	B. adolescentis
Bifidobacterium catenulatum subsp. kashiwanohense	U1	D1	B. adolescentis
Bifidobacterium catenulatum subsp. catenulatum	U1	D1	B. adolescentis
Bifidobacterium choloepi	U1	D1	B. pseudolongum
Bifidobacterium magnum	U1	D1	B. pseudolongum
Bifidobacterium dolichotidis	U1	D1	B. pseudolongum
Bifidobacterium gallicum	U1	D1	B. pseudolongum
Bifidobacterium canis	U1	D1	B. pseudolongum
Bifidobacterium animalis subsp. animalis	U1	D1	B. pseudolongum
Bifidobacterium animalis subsp. lactis	U1	D1	B. pseudolongum
Bifidobacterium cuniculi	U1	D1	B. pseudolongum
Bifidobacterium pseudolongum subsp. globosum	U1	D1	B. pseudolongum
Bifidobacterium pseudolongum subsp. pseudolongum	U1	D1	B. pseudolongum
Bifidobacterium criceti	U1	D1	B. pseudolongum
Bifidobacterium castoris	U1	D1	B. pseudolongum
Bifidobacterium italicum	U1	D5	B. pseudolongum
Bifidobacterium choerinum	U1	D1	B. pseudolongum
Bifidobacterium anseris	U1	D1	B. pseudolongum
Bifidobacterium samirii	U1	D2	B. bifidum
Bifidobacterium scardovii	U1	D5	B. bifidum
Bifidobacterium goeldii	U1	D1	B. bifidum
Bifidobacterium leontopitheci	U1	D1	B. bifidum
Bifidobacterium bifidum	U1	D1	B. bifidum
Bifidobacterium jacchi	U2	D4	B. bifidum
Bifidobacterium amazonense	U1	D3	B. bifidum
Bifidobacterium biavatii	U1	D3	B. bifidum
Bifidobacterium miconis	U1	D3	B. bifidum
Bifidobacterium ramosum	U1	D5	B. bifidum
Bifidobacterium aerophilum	U1	D3	B. bifidum
Bifidobacterium simiiventris	U1	D5	B. bifidum
Bifidobacterium hapali	U4	D5	B. bifidum
Bifidobacterium moraviense	U1	D1	B. tissieri
Bifidobacterium avesanii	U1	D1	B. tissieri
Bifidobacterium vespertilionis	U1	D1	B. tissieri
Bifidobacterium margollesii	U5	D5	B. tissieri
Bifidobacterium simiarum	U5	D5	B. tissieri
Bifidobacterium tissieri	U6	D1	B. tissieri
Bifidobacterium callimiconis	U2	D1	B. tissieri
Bifidobacterium vansinderenii	U2	D1	B. tissieri
Bifidobacterium pluvialisilvae	U6	D1	B. tissieri
Bifidobacterium catulorum	U4	D1	B. tissieri
Bifidobacterium primatium	U6	D1	B. tissieri
Bifidobacterium saimiriisciurei	U6	D1	B. tissieri
Bifidobacterium panos	U2	D1	B. longum
Bifidobacterium merycicum	U1	D1	B. longum
Bifidobacterium pongonis	U1	D1	B. longum
Bifidobacterium angulatum	U1	D1	B. longum
Bifidobacterium erythrocebi	U1	D1	B. longum
Bifidobacterium santillanense	U1	D1	B. longum
Bifidobacterium callitrichos	U1	D1	B. longum
Bifidobacterium rousetti	U1	D1	B. longum
Bifidobacterium saguinibicoloris	U1	D4	B. longum
Bifidobacterium aesculapii	U1	D4	B. longum
Bifidobacterium platyrrhinorum	U1	D4	B. longum
Bifidobacterium stellenboschense	U1	D4	B. longum
Bifidobacterium parmae	U1	D4	B. longum
Bifidobacterium lemurum	U2	D1	B. longum
Bifidobacterium eulemuris	U2	D1	B. longum
Bifidobacterium oedipodis	U2	D1	B. longum
Bifidobacterium breve	U7	D4	B. longum
Bifidobacterium longum subsp. longum	U8	D4	B. longum
Bifidobacterium longum subsp. infantis	U8	D4	B. longum
Bifidobacterium longum subsp. iuvenis	U9	D1	B. longum
Bifidobacterium longum subsp. suis	U9	D4	B. longum
Bifidobacterium longum subsp. suillum	U7	D4	B. longum
Bifidobacterium myosotis	U7	D4	B. longum
Bifidobacterium callitrichidarum	U7	D1	B. longum
Bifidobacterium miconisargentati	U7	D1	B. longum
Bifidobacterium olomucense	U7	D4	B. longum
Bifidobacterium scaligerum	U7	D4	B. longum
Bifidobacterium reuteri	U7	D4	B. longum
Bifidobacterium colobi	U7	D4	B. longum
Bifidobacterium saguini	U7	D4	B. longum
Bifidobacterium imperatoris	U7	D4	B. longum
Bifidobacterium felsineum	U7	D4	B. longum
Bifidobacterium cebidarum	U7	D4	B. longum
